# Supplementary material for: Characterization and automated classification of sentences in the biomedical literature: a case study for biocuration of gene expression and protein kinase activity
Source: Database (Oxford). 2025 Sep 30;2025:baaf063. doi: 10.1093/database/baaf063 (PMC12482909; doi:10.1093/database/baaf063)
Supplement: baaf063_Supplemental_Files [file baaf063_supplemental_files.zip]

Archive with 5 entries (5 files):
- Supplementary File S1 - GPT Prompts.pdf
- Supplementary Table 1 - Positive sentences manually extracted.xlsx
- Supplementary Table 1 caption.pdf
- Supplementary Table 2 - Complete sentence datasets.xlsx
- Supplementary Table 2 caption.pdf
