# Supplementary material for: Characterization and automated classification of sentences in the biomedical literature: a case study for biocuration of gene expression and protein kinase activity
Source: Database (Oxford). 2025 Sep 30;2025:baaf063. doi: 10.1093/database/baaf063 (PMC12482909; doi:10.1093/database/baaf063)
Supplement: baaf063_Supplemental_Files [file baaf063_supplemental_files.zip › Supplementary Table 2 - Complete sentence datasets.xlsx]

## Sheet: gene expression 
PMID	SENTENCE	FULLY_CURATABLE	PARTIALLY_CURATABLE	RELATED_LANGUAGE	SOURCE
PMID:22426533	In addition to the neuronal and intestinal expression previously detected using an acs-1 promoter-driven GFP expression construct Kniazeva et al 2004 we observed prominent GFP fluorescence in the somatic gonad of adults but not in that of larvae Fig 2A B Supplemental Fig S2A–L S T	1	0	0	GOLD
PMID:22426533	Results from RNA in situ hybridization confirmed acs-1 expression in the somatic gonad while no expression was detected in the germline Supplemen- tal Fig S2M–R	1	0	0	GOLD
PMID:22426533	Microscopic evaluation of acs-1 gk3066 Ex acs-1 full T GFP adults revealed a prominent GFP fluorescence in the intestinal cells of all rescued animals n 500 whereas CAN neuron expression was only apparent in some Fig 2C D	1	0	0	GOLD
PMID:22426533	In wild-type early embryos ANI-1 :GFP localizes to the cortex before the first cleavage X Y and it is asymmetrically distributed when the embryo starts to form the cleavage furrow Z aa	1	0	0	GOLD
PMID:22426533	At the two-cell stage ANI-1 :GFP localizes to the dividing membrane and partitions to the cortex of the posterior cell ab ac	1	0	0	GOLD
PMID:22426533	In wild-type two-cell embryos NMY-2 :GFP is asymmetrically distributed between the daughter cells T	1	0	0	GOLD
PMID:22426533	The expression of acs-1 in the somatic gonad M-O but not in the germline P-R was detected	1	0	0	GOLD
PMID:22426533	M Dark grey staining in the intestine long arrows and in somatic gonad cells short arrows indicates hybridization of the anti-sense probe to the acs-1 transcript	1	0	0	GOLD
PMID:32668210	Note EFF-1 :GFP was not co-localized with plasma membrane marker myr :mKate2 before wounding but almost completely co-localized with the repaired membrane at the wound site	1	0	0	GOLD
PMID:32668210	EFF-1 was mainly localized to dynamic cytoplasmic vesicles but not with myr :mKate2 before wounding Figure S2A Video S1 consistent with the previous report that EFF-1 recycling from fused membrane is regulated by RAB-5-mediated endocytosis before during and after cell-cell fusion Smurova and Podbilewicz 2016 2017	1	0	0	GOLD
PMID:32668210	By generating a GFP reporter under the control of the syx-2 promoter we found that Psyx-2-GFP was expressed in the epidermis neurons and many other tissues Figure S4F	1	0	0	GOLD
PMID:32668210	We found that VPS-32 1 :GFP localized to cytosolic vesicles with a punctate pattern as having been shown previously Michelet et al 2009 while VPS- 4 :mKate2 was diffuse in the cytosol Figure S7E	1	0	0	GOLD
PMID:32668210	syx-2 is expressed in both epidermis and neurons	1	0	0	GOLD
PMID:34862187	Consistent with this the acox-1 1 gene is exclusively expressed in intestinal cells but not in D-type neurons	1	0	0	GOLD
PMID:34862187	At the young adult stage animals carrying Psrg-36 :srg-36 :sl2 :gfp did not show GFP expression in D-type moto neurons	1	0	0	GOLD
PMID:34816431	We first identified nmgp-1 expression in different amphid and phasmid neurons	1	0	0	GOLD
PMID:34816431	NMGP-1 also appeared to localize on the cell surface arrowheads in Figure 3a	1	0	0	GOLD
PMID:34816431	Furthermore a line scan measuring GFP intensity across the cell showed peaks consistent with plasma membrane localization Figure 3c indicating NGMP-1 presence on the plasma membrane	1	0	0	GOLD
PMID:34816431	nmgp-1 expresses mostly in sensory neurons and in the EGG-laying apparatus	1	0	0	GOLD
PMID:34816431	GFP expression driven by the putative nmgp-1 promoter was detected in several cells primarily neurons Figure 4	1	0	0	GOLD
PMID:34816431	nmgp-1 reporter expresses in sensory neurons and in vulva cells	1	0	0	GOLD
PMID:34816431	Cells labeled by Pnmgp-1 :GFP could be CAN and HSN neurons arrows	1	0	0	GOLD
PMID:34816431	Also in the medial region Pnmgp-1 :GFP labeled the dorsal cord arrowheads	1	0	0	GOLD
PMID:34816431	GFP expression in the egg asterisk indicates that nmgp-1 expresses early in the development	1	0	0	GOLD
PMID:34816431	Pnmgp-1 :GFP also labelled some cells in the tail	1	0	0	GOLD
PMID:34816431	Worm s pharynx ph nerve ring nr and head ganglia hg show GFP expression suggesting these cells normally express nmgp-1	1	0	0	GOLD
PMID:34816431	Overlapping right shows GFP expression under the nmgp-1 promoter within the egg-laying apparatus	1	0	0	GOLD
PMID:34816431	Arrows point to ventral cord cells expressing nmgp-1	1	0	0	GOLD
PMID:34816431	Arrows point to tail ganglia and indicate nmgp-1 expression	1	0	0	GOLD
PMID:34816431	We found that nmgp-1 was expressed in head and tail sensory neurons which might explain the altered response of nmgp-1 mutants in avoidance assays	1	0	0	GOLD
PMID:34816431	After detecting nmgp-1 reporter expression in the egg-laying apparatus we analyzed egg-laying in nmgp-1 mutants	1	0	0	GOLD
PMID:34816431	nmgp-1 appeared to be expressed in CEPsh cells	1	0	0	GOLD
PMID:35298637	HECD-1 shows ubiquitous expression in the cytoplasm throughout meiosis and early development	1	0	0	GOLD
PMID:35298637	A tagged HECD-1 allele showed ubiquitous embryonic expression	1	0	0	GOLD
PMID:35298637	HECD-1 is ubiquitously expressed in the embryo	1	0	0	GOLD
PMID:35298637	Using a fluorescent anti-FLAG antibody in fixed embryos expression of HECD-1 was ubiquitous in the cytoplasm of the developing embryo but was absent from the nucleus Fig 6a Supplementary Fig 5b	1	0	0	GOLD
PMID:35298637	We could detect no obvious colocalization of FLAG :HECD-1 with either meiotic or mitotic microtubules Fig 6b	1	0	0	GOLD
PMID:35298637	However embryonic FLAG :HECD-1 had ubiquitous cytosolic expression including during both meiosis and mitosis with no detectible enrichment on microtubules Fig 6	1	0	0	GOLD
PMID:35298637	Embryos had ubiquitous FLAG :HECD-1 localization in the cytoplasm but this was absent from the nucleus	1	0	0	GOLD
PMID:35297148	We obtained a cest-2 2p :GFP extrachromosomal array by microinjection and consistent with previous evidence Le et al 2020 observed high GFP expression levels primarily in the intestine Fig 3A	1	0	0	GOLD
PMID:35139370	A transcriptional reporter for nlp-18 STAR Methods revealed strong expression in the intestine and three pairs of neurons a gustatory sensory neuron ASI a mechanical sensory neuron FLP and an interneuron RIM Figures 2C and S2B	1	0	0	GOLD
PMID:35139370	A functional transcriptional reporter for CKR-1 revealed strong expression in many neurons and weak expression in the intestine Figure 4A	1	0	0	GOLD
PMID:35139370	CKR-1-expressing neurons include head motor neurons SMD and RME Figure 4B interneurons AIB and RIM peptidergic neurons RIS and body motor neurons A B and D	1	0	0	GOLD
PMID:35139370	Top ckr-1 expresses in the C elegans nervous system including the head and ventral cord neurons	1	0	0	GOLD
PMID:35139370	The arrows denote the expression of ckr-1 in ventral cord motor neurons	1	0	0	GOLD
PMID:35139370	B The Pckr-1 GFP expression in SMD neurons scale bar 20 mm	1	0	0	GOLD
PMID:35139370	The GFP driven by endogenous nlp-18 promoter was co-localized with RFP driven by Pgcy-13 in RIM neuron and by Pmec-3 in FLP neuron respectively	1	0	0	GOLD
PMID:35201977	Fluorescence from the mNeonGreen :QUI-1 fusion protein was confined to head and tail neurons and we observed expression in ASH ADL PHB and PVQ as previously reported Figure 1E and Hilliard et al 2004	1	0	0	GOLD
PMID:35201977	We observed expression in five additional neurons close to the nerve ring including possibly M3 AWB and ASJ and three neurons in the tail Figure 1E	0	1	0	GOLD
PMID:35201977	The mNeonGreen :QUI-1 fusion protein appears to be largely cytosolic and excluded from the nucleus consistent with previous reports Figure 1E and Neal et al 2016	1	0	0	GOLD
PMID:30953965	Using this transgenic strain we found that lips-6 is strongly expressed only in few cells in the vulva and tail while the rest of the worm tissues are devoid of signal or express lips-6 very faintly Fig 3C consistent with previous results using a non-integrated lips-6 GFP reporter 38	1	0	0	GOLD
PMID:25510497	We examined the subcellular localization of CBR-CSR-1 in embryos and found that it localizes to the nucleus mitotic chromosomes and centrosomes from the first mitotic cell division onward Figure 4A and B	1	0	0	GOLD
PMID:25510497	Interestingly we also observed localization of CBR-CSR-1 to the cleavage furrow during embryonic cell divisions a pattern that has not been described for C elegans Figure 4A and B	1	0	0	GOLD
PMID:25510497	In adult hermaphrodites CBR-CSR-1 was enriched in both germline and somatic nuclei Figure 4C and D	1	0	0	GOLD
PMID:25510497	We observed CBR-CSR-1 in association with oocyte nuclei and enriched on chromosomes in oocytes Figure 4C	1	0	0	GOLD
PMID:25510497	Again we did not reliably observe CSR-1 localization to perinuclear and cytoplasmic granules which would be indicative of P granules	1	0	0	GOLD
PMID:25510497	CBR-CSR-1 was also enriched in somatic gut nuclei further supporting a nuclear role for this Argonaute Figure 4D	1	0	0	GOLD
PMID:25510497	CBR-CSR-1 localizes to chromosomes and centrosomes in multiple stages of C briggsae development	1	0	0	GOLD
PMID:25510497	A CBR-CSR-1 localizes to mitotic chromatin white arrows prophase and metaphase stages are shown centrosomes yellow arrowheads and the cleavage furrow blue arrowheads in C briggsae embryos	1	0	0	GOLD
PMID:25510497	C CBR-CSR-1 localizes to chromatin in C briggsae oocytes	1	0	0	GOLD
PMID:25510497	D CBR-CSR-1 localizes to chromatin in C briggsae gut nuclei	1	0	0	GOLD
PMID:32305173	Our results indicated that ARGN-1 :mCh localized to mitochondria in the hypodermis and completely rescued the enlarged spherical mitochondria phenotype in argn- 1 yq187 mutants Fig 2B and F	1	0	0	GOLD
PMID:21390037	C elegans carrying a fat-7 :gfp reporter express FAT-7–GFP in intestinal cells where it is most strongly visible in the first anterior pair of cells Fig 2e top panel	1	0	0	GOLD
PMID:35324425	Using a fosmid-based reporter in which the ceh-33 locus is tagged with gfp we found that the CEH-33 protein shows no expression in the nervous system within or outside the pharynx at any developmental stage	1	0	0	GOLD
PMID:35324425	The ceh-34 reporter is turned on in the embryo at around the time of birth of pharyngeal neurons and is maintained in all pharyngeal neurons throughout all larval and adult stages Figure 2B	1	0	0	GOLD
PMID:35324425	We furthermore note that a pha-4 reporter allele that we generated through CRISPR Cas9 genome engineering is continuously expressed throughout the entire pharyngeal nervous system at all postembryonic stages	1	0	0	GOLD
PMID:35324425	We found that the spp-12 reporter is expressed in I4 and M4 neurons the flr-2 :SL2 :gfp :h2b reporter allele is expressed in five pharyngeal neuron classes I4 I5 M1 M4 and M5 and the htrl-1 :SL2 :gfp :h2b reporter allele is expressed in all pharyngeal neurons and in all other pharyngeal cells but nowhere outside the pharynx at the L1 stage Figure 6B	1	0	0	GOLD
PMID:35324425	A notable feature of the extrapharyngeal expression of the flr-2 reporter allele is expression in the AVL and DVB neurons Figure 6B the only extrapharyngeal neurons of the C elegans nervous system that innervate gut tissue not the foregut but the midgut White et al 1986	1	0	0	GOLD
PMID:35324425	We found that kin-36 indeed displays pan-pharyngeal neuron expression expression is also observed in all other pharyngeal cell types but no cell types outside the pharynx except some unidentified vulval cells Figure 6C	1	0	0	GOLD
PMID:35324425	We show that a C elegans ortholog of the Sine oculis Six1 Six2 homeobox gene ceh-34 is expressed in all pharyngeal neurons from their birth throughout their life time	1	0	0	GOLD
PMID:35324425	ceh-34 is expressed in all pharyngeal neurons	1	0	0	GOLD
PMID:35324425	ceh-33 fosmid reporter wgIs575 shows expression in a subset of head muscle cells	1	0	0	GOLD
PMID:35324425	str-97 otIs716 is expressed in M1 in adult animals but also in M4 in first larval stage animals	1	0	0	GOLD
PMID:35324425	rig-3 and rig-6 are expressed in almost all pharyngeal neurons plus many other cells within and outside the pharynx	1	0	0	GOLD
PMID:35324425	A eya-1 is expressed in all pharyngeal neurons throughout the life of the worm	1	0	0	GOLD
PMID:35324425	Images of L1 and adult worms showing co-localization of eya-1 expression nIs352 with the pan-neuronal gene rab-3 otIs355 in pharyngeal neurons	1	0	0	GOLD
PMID:34428327	Ce_MOB-4 is ubiquitously expressed in adult worms and the distribution is overlapped by that of Ce_YAP-1	1	0	0	GOLD
PMID:34843089	GFP :HDA-2 was strongly expressed in adult animals in the nerve ring pharynx distal tip cells sheath cells and uterus Fig 3c–h	1	0	0	GOLD
PMID:34843089	GFP :HDA-2 signals were detected during embryonic development at the bean stage and GFP :HDA-2 continuously expressed during hatching Fig 4	1	0	0	GOLD
PMID:34843089	We found that HDA-2 is strongly expressed in the sheath cells uterus distal tip cells nerve ring and pharynx	1	0	0	GOLD
PMID:34843089	In addition cells in the head and ventral regions strongly expressed HDA-2 at the 1 7-fold stage of the embryos	1	0	0	GOLD
PMID:22482727	We found that a Pmir-71 :gfp reporter was broadly expressed stronger signal was detected in the intestine body wall muscles and neurons during larval development and adulthood and weaker expression was observed in the hypoderm of adult animals Figure 3A Martinez et al 2008	1	0	0	GOLD
PMID:22629462	RSBP-1 is expressed in DA-receptive neurons that control locomotion	1	0	0	GOLD
PMID:22629462	Similar to a previous analysis of rsbp-1 expression 33 we found that the reporter transgene was expressed in head and tail neurons and motor neurons of the ventral cord that innervate body-wall muscle cells Figure 3A	1	0	0	GOLD
PMID:22629462	The rsbp-1p :GFP transgene was expressed in many ventral cord motor neurons Figure 3A	1	0	0	GOLD
PMID:22629462	We consistently found rsbp-1p :GFP expression in 45 ventral cord neurons between these ganglia indicating that RSBP-1 was expressed in both cholinergic and GABAergic motor neurons Figure 3A	1	0	0	GOLD
PMID:22629462	We found that rsbp-1p :GFP was coexpressed in the ventral cord neurons with this GABAergic-specific marker data not shown	1	0	0	GOLD
PMID:22629462	dop-1p :GFP is expressed in the cholinergic but not the GABAergic neurons of the ventral cord 25 and we found that the rsbp-1p :mCherry reporter transgene was coexpressed with dop- 1p :GFP in the cholinergic ventral cord neurons Figure 3B–E	1	0	0	GOLD
PMID:22629462	The results presented here indicate that RSBP-1 is expressed in GABAergic motor neurons with the DOP-3 receptor and is also expressed in cholinergic motor neurons with both DOP-1 and DOP-3 receptors	1	0	0	GOLD
PMID:22665789	daf-37 and daf-38 Are Expressed in Chemosensory Neurons	1	0	0	GOLD
PMID:22665789	Using transgenic worms expressing dsRED driven by the daf-37 promoter we determined that daf-37 is expressed in the ASI and ASK sensory neurons in the IL-2 interneurons and in the male- specific CEM cephalic sensilla male neurons which are involved in male mating behavior Fig 4A and Fig S5A 5 29	1	0	0	GOLD
PMID:22665789	Using anti- cMyc antibody we showed that DAF-37 was localized to the cilia Fig S5B	1	0	0	GOLD
PMID:22665789	A developmental immunoblot showed that DAF-37 is strongly expressed in L1 and L2 stages but is less abundant in the L3 L4 and adult stages	1	0	0	GOLD
PMID:22665789	We also detected DAF-37 in dauer larvae although the level of expression was lower than in any other stages Fig S5C	1	0	0	GOLD
PMID:22665789	Using a gfp-reporter construct we showed that DAF-38 was expressed in the same head neurons as DAF-37 Fig 4B but not in any other amphid cells	1	0	0	GOLD
PMID:22491324	MOD-1 and TDC-1 are coexpressed in RIM and RIC neurons	1	0	0	GOLD
PMID:22491324	We detected expression of mod-1 in RIM and RIC interneurons Fig 2e	1	0	0	GOLD
PMID:22491324	SER-2 and TPH-1 are coexpressed in nsm neurons	1	0	0	GOLD
PMID:32668210	Representative confocal image of EFF-1 :GFP single plane in the epidermal hyp7 before and after wounding	1	0	0	GOLD
PMID:35575797	FLN-2 is expressed in the hypodermis including the main body syncytium hyp7 and the smaller head and tail hypodermal cells Figs 1 M and M9 and S1 L–M9	1	0	0	GOLD
PMID:35575797	FLN-2 is also expressed in the kidney-like excretory canal cell which is important for osmoregulation Fig S1 O Liegeois et al 2006 Sundaram and Buechner 2016	1	0	0	GOLD
PMID:35675262	When OLA-1 was fused to GFP and expressed under ola-1 promoter GFP fluorescence was observed in the nervous system pharyngeal muscles and intestine Fig 2A and 2B	1	0	0	GOLD
PMID:35675262	Consistently ZYG-8 expression was observed in AFD Fig 8	1	0	0	GOLD
PMID:35736244	SNA-3 :GFP is expressed in somatic and germline nuclei throughout development	1	0	0	GOLD
PMID:35736244	A–C SNA-3 :GFP in the sperm and oocyte nuclei of the one cell embryo A and in the zygotic nuclei of two and four cell embryos B and C respectively	1	0	0	GOLD
PMID:35736244	D Somatic cells expressing SNA- 3 :GFP in the second larval stage L2	1	0	0	GOLD
PMID:35585325	To determine the functional localization of lev-10 GFP fluorescence from the transgenic worms Plev-10 :gfp was observed in the multiple amphid neurons phasmid neurons body wall muscle ventral nerve cord and genital foramen with the highest expression in head neurons Fig 1B	1	0	0	GOLD
PMID:35748387	To test this model we built Pnlp-40 :NLP- 40 :mNeonGreen fusion reporter and found that nlp-40 was highly expressed in the gut beginning at an early embryonic stage and observed NLP-40 peptides in the intestine and coelomocytes which is consistent with the previous report Appendix Fig S7A– D Wang et al 2013	1	0	0	GOLD
PMID:35748387	First we built an aex-2 transcriptional reporter Paex-2 :mNeonGreen and found that aex-2 was mainly expressed in the nervous system with some in the posterior gut Fig 4N which is consistent with the previous report Wang et al 2013	1	0	0	GOLD
PMID:35748387	Second we co-expressed Paex-2 :mNeonGreen with the AIY-specific marker Pttx-3 :mCherry and found that the expression of those two reporters overlapped Fig 4O–Q ’ indicating that aex-2 is expressed in AIY interneurons	1	0	0	GOLD
PMID:35821842	The analysis of GFP reporter-based expression in transgenic animals revealed that KIN-9 is localized in the intestine	1	0	0	GOLD
PMID:35821842	We found that kin-9p 2 1 kb :GFP adults exhibited fluorescence in the pharynx intestine and certain cells located in the tail Figure 4A	1	0	0	GOLD
PMID:36191002	Furthermore PALS-22 and PALS-25 proteins are both strongly expressed in epidermal tissue S8 Fig	1	0	0	GOLD
PMID:36200489	We confirmed previous reports that the asic-1 promoter drives expression in the ADE CEP PVQ PDE and PVD neurons De Stasio et al 2018 Husson et al 2012 Voglis Tavernarakis 2008 and also observed expression in FLP and ventral cord neurons Fig 12	1	0	0	GOLD
PMID:36200489	The acd-2 transcriptional reporter showed low-level expression in unidentified anterior neurons or glia in the head based on localization and previous RNA-sequencing data Cao et al 2017	1	0	0	GOLD
PMID:36200489	Our del-9 reporter was expressed in anterior and posterior body wall muscles egg-laying muscles as well as head and tail neurons including AVL and PVQ	1	0	0	GOLD
PMID:36200388	Consistent with prior findings,20,26 RPM-1 :GFP CRISPR localized to discrete puncta at axon tips located in the head and in a large bundle of axons that form the nerve ring of C elegans Fig 2B	1	0	0	GOLD
PMID:36261532	Transgenic analysis revealed that the hrg-9 transcriptional reporter hrg-9p :gfp was expressed predominantly in the worm intestine throughout all developmental stages Fig 1d and Extended Data Fig 1b	1	0	0	GOLD
PMID:36261532	We also generated a transgenic worm line carrying hrg-10p :gfp which displayed strong expression in the intestine and weak expression in the hypodermis Fig 1f and Extended Data Fig 1c	1	0	0	GOLD
PMID:36261532	Moreover the translational fusion proteins HRG-9 :GFP and HRG-10 :GFP localized to the cytoplasm nucleus and apical mem- brane but not to Golgi Fig 1g	1	0	0	GOLD
PMID:36302635	We show that endogenously tagged UNC-31 is expressed in major ganglia and nerve cords from late embryonic stages through to adult	1	0	0	GOLD
PMID:36302635	Focusing on unc-31 rp166 expression in VNC motor neurons we observed punctate expression reminiscent of UNC-31 immunostaining representing synapses Fig 2 Gracheva et al 2007	1	0	0	GOLD
PMID:36284093	Using knock-in fluorescent reporters we determined that daf-2 and its downstream transcription factor daf-16 are expressed ubiquitously	1	0	0	GOLD
PMID:36284093	DAF-2 IR IGF-1R is widely expressed from embryos to adults	1	0	0	GOLD
PMID:36284093	DAF-2 :mNeonGreen was detected in neurons XXX cells vulval cells germ cells and oocytes Fig 1b	1	0	0	GOLD
PMID:36284093	In the last three types of cells DAF-2 :mNeonGreen had clear plasma membrane PM localization as expected for a cell surface receptor	1	0	0	GOLD
PMID:36284093	In the neurons and XXX cells Fig 1b a pair of specialized hypodermal cells of neural endocrine function strong DAF-2 :mNeonGreen signals were seen in the cell bodies and along processes	1	0	0	GOLD
PMID:36284093	The DAF-2 :mNeonGreen-expressing neurons included all of the ciliated sensory neurons marked by the osm-6 promoter-driven mCherry protein Supplementary Fig 2a	1	0	0	GOLD
PMID:36284093	This high-sensitivity daf-2 expression reporter was readily detectable in most C elegans cells including the ones that had been missed by the DAF-2 :mNeonGreen fusion protein marker that is the intestine hypodermis gonadal sheath and body wall muscles BWM Fig 1c	1	0	0	GOLD
PMID:36284093	With NuGFP expression of daf-2 was observed starting in 2-cell embryos and the expression continued throughout development and adulthood Fig 1d and Supplementary Fig 2b–g	1	0	0	GOLD
PMID:36284093	We found that DAF-16 :GFP was expressed ubiquitously in most or all somatic tissues such as neurons intestine BWM and hypodermis and also in the germ cells and oocytes Fig 2b	1	0	0	GOLD
PMID:36284093	Temporally ubiquitous expression of DAF-16 :GFP from the endogenous locus was detected from the embryonic bean stage to adulthood Fig 2c–e and Supplementary Fig 3	1	0	0	GOLD
PMID:36284093	DAF-16 FoxO is widely expressed from embryos to adults	1	0	0	GOLD
PMID:36126047	Using an overexpressed transgene we showed that CHDP-1 is widely expressed and mainly labels the cell cortex	1	0	0	GOLD
PMID:36126047	We confirmed that the endogenously expressed CHDP-1 mainly localizes to the cell cortex and is expressed in many cell types if not all including the cell bodies of the PVD neurons	1	0	0	GOLD
PMID:36369281	Supporting this finding we observed the expression of the mec-12 gene and protein in PHA in males Supplementary Fig 1b c	1	0	0	GOLD
PMID:36369281	In line with this observation the expression of nmr-1 fosmid in AVG was higher in males Fig 4b c	1	0	0	GOLD
PMID:36357390	A mCherry-tagged N-terminal LPD-3 translational reporter showed prominently discrete intracellular signals in the intestine Fig 2e	1	0	0	GOLD
PMID:36357390	We found that the N-terminal LPD-3Nt :mCherry signals were closely surrounded by ER membrane markers Fig 2e	0	1	0	GOLD
PMID:36357390	By contrast a mCherry-tagged C-terminal LPD-3 translational reporter displayed both intracellular and plasma membrane PM signals in the intestine Fig 2f	1	0	0	GOLD
PMID:36357390	We also used CRISPR Cas9 to generate knock-in of seven copies of GFP11 at the C-terminus of endogenous LPD-3 and reconstitution with GFP1-10 revealed that endogenous LPD-3 :GFP localized to ER and co-localized with mScarlet- labeled EYST-2 and MAPPER specific markers for ER-PM junctions40–42 but not with a Golgi marker Fig 2g h and Supplementary Fig 4	1	0	0	GOLD
PMID:36357390	Thus LPD-3 primarily localizes to the ER particularly at the ER-PM membrane contact sites that are known to mediate lipid trafficking and integrate phospholipid regulation43–45	1	0	0	GOLD
PMID:36339267	A 2052 bp fragment of this gmap-2 promoter drives GFP expression only in specialized epithelial cells including seam cells rectal epithelium vulval epithelium and excretory pore Figures 1E and 1F	1	0	0	GOLD
PMID:36339267	In conclusion gmap1 and gmap-2 3 genes are both expressed in epithelial cells although with non-overlapping expression patterns	1	0	0	GOLD
PMID:36395330	In wild-type animals we consistently observed GIP-2 puncta in the distal dendrite 24 24 animals	1	0	0	GOLD
PMID:36395330	We observed NOCA-2 accumulations in several spots in the head and tail of the animal Fig 4A and at the cortex of the epidermal seam cells Fig 4B	1	0	0	GOLD
PMID:36395330	Importantly we detected NOCA-2 :GFP in the distal PVD dendrite during neuronal development which showed a similar localization pattern and dynamics as GIP-2 and RAB-11 Fig 4C and 4D and S3 Video	1	0	0	GOLD
PMID:36395330	In order to validate that NOCA-2 localizes to the MTOC vesicles we expressed mKate2 :RAB-11 in the PVD and observed clear colocalization Figs 4E 4F and S7A and S5 Video	1	0	0	GOLD
PMID:36395330	We observed that PTRN-1 puncta distributed throughout the dendrites with a clear enrichment in the distal dendrite around the MTOC vesicles with no obvious colocalization Fig 4G–4K	1	0	0	GOLD
PMID:36653384	AAK-2a is expressed in the head neurons Ne and excretory cells Ex e	1	0	0	GOLD
PMID:36653384	AAK-2c is expressed in multiple tissues including the intestine In pharynx Ph muscles Mu hypodermis Hy and neuron Ne	1	0	0	GOLD
PMID:36653384	AAK-2c was expressed in various tissues including the pharynx intestine muscles hypodermis and neurons Fig 4f consistent with previous AAK-2 expression62	1	0	0	GOLD
PMID:36653384	Interestingly AAK-2a was expressed in only a few head neurons and excretory cells Fig 4e with the combined expression patterns being observed in aak- 2 ok524 aak-2a c :gfp animals Fig 4g	1	0	0	GOLD
PMID:36653384	AAK-2a is expressed in the neurons and excretory cells Fig 4e	1	0	0	GOLD
PMID:34365510	We crossed GFP :EXOS-1 and GFP :EXOS- 10 onto a mCherry :RRP-8 background respectively and found that EXOS-1 and EXOS-10 were enriched in nucleoli and colocalized with RRP-8 in somatic cells Figure 7A and Supplementary Figure S9A	1	0	0	GOLD
PMID:34365510	After crossing mCherry :DIS- 3 with GFP :RRP-8 animals we found that DIS-3 was enriched in the nucleoplasm but depleted from nucleoli Figure 7B and Supplementary Figure S9B	1	0	0	GOLD
PMID:36893881	KLP-20 expression was first observed during early epidermal intercalation of the embryo in neuronal precursor cells and was expressed in a similar fashion throughout epiboly Fig 3A–B	1	0	0	GOLD
PMID:36893881	In comma and post-comma stage embryos KLP-20 is expressed in the developing nervous system with the bulk of its expression seen in the anterior region of the embryo and with some expression at the posterior-most region which will go on to form the tail ganglia Fig 3C–F	1	0	0	GOLD
PMID:36893881	In early larval-stage worms we observed KLP-20 localization in the nerve ring anterior and posterior ganglia dorsal and ventral nerve cords as well as the mechanosensory neurons PLM and ALM Fig 3G	1	0	0	GOLD
PMID:36893881	We observed that there is strong colocalization between DiI localization in the amphid neurons and klp-20 :GFP but klp-20 expression is not limited to the amphid neurons Fig 3H–J	1	0	0	GOLD
PMID:37216205	Consistently transgenic worms expressing mCherry under the daf-42 promoter showed expression in seam cells between 48 and 60 HAE Fig 4b which corresponds to the time of appearance of the dead L2d phenotype Fig 1d	1	0	0	GOLD
PMID:37216205	At 60 HAE we observed expression in the seam cell hypodermis and at the surface of the worm Fig 4f	0	1	0	GOLD
PMID:37216205	At 72 HAE ecdysis had begun and some worms had detached their head or tail from the old L2d cuticle Fig 4g arrowheads and the DAF-42 :GFP signal did not remain in the L2d cuticle but was localized with the dauer worm inside the L2d cuticle Fig 4g	1	0	0	GOLD
PMID:37216205	Together our results show that daf-42 is expressed during the L2d-to-dauer transition in seam cells and is secreted toward the surface of the dauer worm such as the hypodermis or cuticle	1	0	0	GOLD
PMID:37721334	We found that a functional KPC-1 sfGFP reporter specifically expressed in PVD localized to higher-order dendritic branches of PVD neurons as well as to the PVD axonal compartment Fig 5A Fig S4A	1	0	0	GOLD
PMID:36384139	The two proteins display complementary patterns of expression TES-1 is expressed in lateral seam epidermal cells whereas ZYX-1 is expressed in dorsal and ventral epidermal cells	1	0	0	GOLD
PMID:36454093	We detected DMD-9 :GFP expression in 10 head neurons of hermaphrodites at the L4 stage Fig 1d	1	0	0	GOLD
PMID:36454093	We also observed weak and inconsistent expression in other head neurons and transient weak expression in the tail of hermaphrodites and males at the L4 stage not analyzed	0	1	0	GOLD
PMID:36454093	Transient DMD-9 :GFP expression was observed in the uterine cells at specific sub-stages of the L4 stage	1	0	0	GOLD
PMID:36454093	DMD-9 :GFP was not detected in adult uterine cells Fig 1e	1	0	0	GOLD
PMID:36454093	We also detected DMD-9 :GFP expression in sperm of hermaphrodites and males Fig 1e	1	0	0	GOLD
PMID:36454093	We also detected DMD-9 :GFP expression in non-neuronal tissues	1	0	0	GOLD
PMID:36454093	In addition we found that in a small proportion of L4 animals DMD-9 :GFP shows asymmetric expression in the ASEs and AWCs neurons	1	0	0	GOLD
PMID:36311020	PXF-1:3xFLAG was visible in the nerve ring labeled by UNC-10 Figures 2A–F	1	0	0	GOLD
PMID:36311020	In the ventral nerve cord FLAG staining also was observed in axon dendrites and the cell bodies of motor neurons Figures 2G–I	0	1	0	GOLD
PMID:36947094	We generated a SCAV-3 :GFP reporter driven by the scav-3 promoter and found that SCAV-3 :GFP is widely expressed during embryonic Fig 4A–D larval Fig 4E–H and adult stages in various tissues Fig 4I–L M–P	1	0	0	GOLD
PMID:36947094	SCAV-3 :GFP-labeled puncta structures were positive for CPL-1 :mChOint at various stages 25 especially the colocalization rate in gonads and epidermal tissues nearly 90 indicating that SCAV-3 localizes to lysosomes	1	0	0	GOLD
PMID:36979156	In this study we first found that calumenin is strongly expressed in body-wall muscle and AIA interneurons at the dauer stage	1	0	0	GOLD
PMID:36979156	We also found that calu-1 is expressed in body-wall muscle and AIA interneurons at the dauer stage	1	0	0	GOLD
PMID:36979156	RT-PCR experiments showed that calu-1 mRNA is present in the dauer stage as well as at all reproductive larval and adult stages Figure 1	1	0	0	GOLD
PMID:22426533	GFP expression is not detectable in the somatic gonad arrow in V	0	1	0	GOLD
PMID:22426533	GFP was first observed in the seam cells of hypodermis in late embryos A B	0	1	0	GOLD
PMID:22426533	The expression continues through the larval stages as exemplified by the fluorescence seen in the posterior part of an L3 larva C D	0	1	0	GOLD
PMID:22426533	Strong intestinal expression was visible from early larval to adult stages E F also see T U	0	1	0	GOLD
PMID:22426533	Expression in neurons was detected in larvae and adults a GFP expressing head neuron in an adult is indicated by an arrow in E	0	1	0	GOLD
PMID:22426533	Bright expression was visible in canal-associated CAN neurons after the L4 molt G H	0	1	0	GOLD
PMID:22426533	Expression in somatic gonad cells such as spermatheca I J and sheath cells K L were detected in adults	0	1	0	GOLD
PMID:22426533	No hybridization signal was detected in the germline P	0	1	0	GOLD
PMID:36339267	In this strain GFP was expressed in the hypodermal syncytium hyp7 and other hypodermal cells of the head and tail	0	1	0	GOLD
PMID:36339267	We also observed GFP expression in hypodermis precursors at all developmental stages from late embryo to adulthood including at the dauer stage an alternative 3rd larval stage of C elegans promoted by harsh conditions	0	1	0	GOLD
PMID:36339267	However GFP was never observed in specialized epithelial cells such as the seam cells vulval epithelium excretory pore excretory duct and rectal epithelium Figures 1A–1D	0	1	0	GOLD
PMID:36302635	We first detected expression in the nerve ring of threefold embryos just before hatching Fig 1C	0	1	0	GOLD
PMID:36302635	In adults strong fluorescence was maintained in the nerve ring and expression was also detected in the ventral nerve cord VNC and dorsal nerve cord DNC	0	1	0	GOLD
PMID:36302635	In males a similar expression pattern was observed albeit with additional expression in the male-specific postcloacal sensilla Fig 1C	0	1	0	GOLD
PMID:35201977	Fluorescent neurons include ADL ASH Head and PVQ PHB and PHA Tail and potentially M3 AWB and ASJ based on position and morphology	0	1	0	GOLD
PMID:34816431	Arrowheads point to GFP signal localized at the plasma membrane black arrows point to filopodia and white arrows indicate GFP signal accumulated in the perinuclear zone	0	1	0	GOLD
PMID:34816431	White arrows indicate GFP signal accumulated in the perinuclear zone	0	1	0	GOLD
PMID:34816431	In the midbody we saw labeling of cells within the egg-laying apparatus Figure 4b	0	1	0	GOLD
PMID:34816431	Posteriorly we observed cells in the tail ganglia and possibly phasmid neurons Figure 4c	0	1	0	GOLD
PMID:34816431	The following neurons were identified as expressing GFP ALA CEPD IL1 head neurons from the nerve ring the sensory amphid neurons ASK neurons from the anterior ventral nerve cord VA6 VB7 DB5 AS5 VD6 DD3 DA4 and posterior ventral cord VA11 VD11 AS10 DA7 DB7 CB11 VA11 neurons from the preanal ganglion PVP PVT DD6 AS11 VA12 DA8 DA9 dorso-rectal ganglion DVB DVA DVC and lumbar ganglion PVQ PHC	0	1	0	GOLD
PMID:34816431	The neurons identified include sensory neurons amphid and mechanosensory motor neurons and interneurons	0	1	0	GOLD
PMID:34816431	In the medial region we detected expression in the vulva	0	1	0	GOLD
PMID:32305173	GFP signals were observed mainly in hypodermal cells from embryonic to adult stages but not in other cell types such as intestinal cells Fig 2A	0	1	0	GOLD
PMID:34816431	We saw GFP expression in some phasmid neurons and probably in glial cells	0	1	0	GOLD
PMID:29858166	The protein was detected in a variety of tissues including the pharynx intestine nervous system pharyngeal neurons tail neurons unidentified cells in the tail and muscle cells Fig S4	0	1	0	GOLD
PMID:34816431	Using a transcriptional reporter strain we observed that neurons and glial cells were labelled in adult hermaphrodites	0	1	0	GOLD
PMID:35324425	The only observed expression was in a subset of head muscle cells Figure 2B	0	1	0	GOLD
PMID:35324425	This reporter shows the same expression as the fosmid-based reporter in all pharyngeal neurons but no other neurons Figure 2B	0	1	0	GOLD
PMID:35324425	We used CRISPR Cas9 to tag both loci with gfp and found that both genes are broadly expressed in many pharyngeal neurons Figures 1E and 8E	0	1	0	GOLD
PMID:35324425	We observed expression in all pharyngeal neurons throughout all larval and adult stages a phenocopy of the ceh-34 expression pattern Figure 9A that is also corroborated by our recent scRNA analysis Figure 6—figure supplement 1 Taylor et al 2021	0	1	0	GOLD
PMID:34428327	GFP signals were widely detected in various tissues including pharyngeal muscles pharyngeal neurons anterior intestinal cells hypodermal cells valval cells and posterior intestinal cells Figure 2a-g	0	1	0	GOLD
PMID:15265690	This ubiquitous pattern of expression continues throughout larval development Fig 2C and into the adult worm	0	1	0	GOLD
PMID:34843089	The blue arrow indicates distal tip cell expression	0	1	0	GOLD
PMID:34843089	The magenta arrowheads and arrows indicate pharynx and nerve ring expression respectively	0	1	0	GOLD
PMID:32273286	However we also found strong expression in the MSpa p cells asterisks Figure 6C with weaker expression in MSaa p arrows Figure 6C	0	1	0	GOLD
PMID:22629462	We also observed expression in vulval pharyngeal and body-wall muscle cells Figure 3A	0	1	0	GOLD
PMID:31015396	Strong GFP expression is observed in all four CEPsh glia Fig 1e	0	1	0	GOLD
PMID:31015396	Weaker expression is also detected in muscles consistent with a previous report18	0	1	0	GOLD
PMID:35736244	The resultant strain PE906 displays GFP fluorescence in all somatic and germline nuclei with expression being strongest in actively dividing cell lineages see Supplemental Figure S5	0	1	0	GOLD
PMID:35736244	All four fusion proteins gave essentially identical expression patterns being expressed in the nuclei of all somatic and germline cells consistent with their proposed functions in spliced leader trans-splicing Supplemental Figure S5	0	1	0	GOLD
PMID:34816431	We report expression in the nervous system and in the egg-laying apparatus of adult hermaphrodites	0	1	0	GOLD
PMID:22491324	e Expression patterns of mod-1 and tdc-1	0	1	0	GOLD
PMID:22491324	c Expression patterns of ser-2 and tph-1	0	1	0	GOLD
PMID:34816431	Overlapping of images from NeuroPAL fluorophores and GFP expression under the nmgp-1 promoter is shown on the right	0	1	0	GOLD
PMID:22426533	Fluorescent images showing the distribution of NMY-2 :GFP	0	1	0	GOLD
PMID:22426533	X-ai DIC and fluorescent images showing the distribution of ANI-1 :GFP	0	1	0	GOLD
PMID:22426533	DIC and DAPI images showing dissected gonads from adult hermaphrodites after RNA in situ hybridization with acs-1 probes	0	1	0	GOLD
PMID:22426533	A B DIC and corresponding fluorescence images showing the adult mid-body expressing an integrated and functional acs-1 full TGFP reporter	0	1	0	GOLD
PMID:22426533	A-L Fluorescent and differential interference contrast DIC images of animals expressing an integrated and functional acs- 1 full :GFP transgene	0	1	0	GOLD
PMID:22426533	L-Q DIC and fluorescent images of PAR-2 :GFP	0	1	0	GOLD
PMID:32668210	Real-time PCR quantification of eff-1 expression before and at different times after wounding	0	1	0	GOLD
PMID:32668210	F Confocal images of Psyx-2-GFP transcriptional expression pattern at L4 and adult stage	0	1	0	GOLD
PMID:34862187	Expression pattern of acox-1 1	0	1	0	GOLD
PMID:34862187	Expression pattern of the acox-1 1 gene	0	1	0	GOLD
PMID:34862187	Expression pattern of the Psrg-36 :srg-36 :sl2 :gfp gene	0	1	0	GOLD
PMID:34816431	g Image of the worm s medial region expressing NeuroPAL fluorophores left	0	1	0	GOLD
PMID:34816431	e–g Images showing NeuroPAL OH15550 strain injected with Pnmgp- 1 :GFP	0	1	0	GOLD
PMID:35298637	Expression of FLAG :HECD-1 in embryos	0	1	0	GOLD
PMID:35298637	B Anti-FLAG red and DAPI blue staining of wild-type and flag :hecd-1 embryos	0	1	0	GOLD
PMID:35139370	A Expression pattern of ckr-1	0	1	0	GOLD
PMID:35139370	B The co-localization of nlp-18 in RIM and FLP neurons	0	1	0	GOLD
PMID:35201977	E QUI-1 expression and localization using an mNeonGreen :qui-1 translational fusion knock-in strain	0	1	0	GOLD
PMID:32305173	A The expression pattern of Pargn-1gfp in embryos and adult worms	0	1	0	GOLD
PMID:35324425	B Expression of the ceh-34 CRISPR Cas-9-engineered reporter allele ot903 over the course of development	0	1	0	GOLD
PMID:34428327	Expression of GFP driven by mob-4 promoter in various tissues adult	0	1	0	GOLD
PMID:34428327	Panels for a to g show representative Nomarski and fluorescence images of different tissues expressing GFP under 1 kb upstream regulatory sequence of mob-4	0	1	0	GOLD
PMID:34843089	HDA-2 expression in adult animals	0	1	0	GOLD
PMID:34843089	HDA-2 expression in embryos	0	1	0	GOLD
PMID:34843089	c–h Differential interference contrast DIC c e g and fluorescence d f h images of day 1 adult animals with bkcEx11 hda-2p :GFP :hda-2 :hda-2 3′-UTR	0	1	0	GOLD
PMID:34843089	a Schematic diagram of embryonic expression of a translational GFP-fusion construct of hda-2	0	1	0	GOLD
PMID:34843089	b–g Differential interference contrast DIC b d f and fluorescence c e g images of embryos with bkcEx11 hda-2p :GFP :hda- 2 :hda-2 3′-UTR	0	1	0	GOLD
PMID:22482727	mir-71 Is Broadly Expressed during Development and Adulthood	1	0	0	GOLD
PMID:34843089	HDA‐2 expression	0	1	0	GOLD
PMID:35201977	QUI-1 expression and localization	0	1	0	GOLD
PMID:30953965	LIPS-6 :GFP and TRX-1 :GFP expression	0	1	0	GOLD
PMID:35298637	HECD-1 embryonic localization	0	1	0	GOLD
PMID:34816431	c Medial region expression	0	1	0	GOLD
PMID:34816431	a Head expression	0	1	0	GOLD
PMID:34816431	d Tail expression	0	1	0	GOLD
PMID:34843089	Finally expression pattern and tissue-specific role of hda-2 and transcriptome of the hda-2 mutant were analyzed	0	0	1	GOLD
PMID:34816431	Due to the structural and functional similarities between GPM6A M6 and NMGP-1 and because proteolipid proteins are expressed in neurons we hypothesized that NMGP-1 was expressed in the nervous system of the worm	0	0	1	GOLD
PMID:34816431	Finally heterologous expression in COS-7 cells showed that like GPM6A NMGP-1 localized to the plasma membrane and induced filopodium formation	1	0	0	GOLD
PMID:34816431	Accordingly analysis of nmgp-1 reporter expression showed labelling of many head neurons including sensory ones	1	0	0	GOLD
PMID:22482727	To identify the tissue s in which mir-71 functions to regulate longevity we monitored the spatial pattern of mir-71 expression using a gfp transcriptional reporter	0	0	1	GOLD
PMID:22426533	Analysis of acs-1 expression and additional data regarding the requirement for acs-1 expression in the somatic tissues for embryogenesis	0	0	1	GOLD
PMID:34816431	We next examined the subcellular localization and the biological function of NMGP-1	0	0	1	GOLD
PMID:35298637	To gain insight in how HECD-1 influenced katanin function we examined HECD-1 expression in the embryo using a functional FLAG-tagged allele	0	0	1	GOLD
PMID:34862187	To investigate the location of ACOX-1 1 when it regulates axon regeneration we examined the expression pattern of acox-1 1	0	0	1	GOLD
PMID:34862187	To determine whether SRG-36 functions in D-type motor neurons we examined the expression pattern of srg-36 using the Psrg-36 :srg-36 :sl2 :gfp reporter gene McGrath et al 2011	0	0	1	GOLD
PMID:22426533	The acs-1 full :GFP construct was made by PCR amplification using the same forward primer listed above but a different reverse primer aagctcggagaaatgagag so that the coding region ended at the last codon before the stop-codon and this was translationally fused with GFP	0	0	1	GOLD
PMID:35297148	The cest-2 2p :cest-2 2 :cest-2 2 3 UTR plasmid was generated by ATG biosynthetics GmbH Merzhausen Germany	0	0	1	GOLD
PMID:35139370	All expression plasmids in this study were constructed by Three-Fragment Multisite gateway Invitrogen Thermo Fisher Scientific Waltham MA USA Magnani et al 2006	0	0	1	GOLD
PMID:35139370	Three entry clones comprising three PCR products promoter gene of interest sl2d-GFP sl2d-wCherry or unc-54-3 UTR in name of slot1 slot2 and slot3 respectively were recombined into the pDEST-R4-R3 pDEST-R4-R3-unc-54 30UTR pBCN44-R4R3-Plin-44 GFP and pBCN44-R4R3-Pvha-6 GFP destination vectors by using standard LR recombination reactions to generate the expression clones	0	0	1	GOLD
PMID:35139370	The ‘ ‘ C ’ ’ entry clones containing unc-54-3 UTR sl2d-GFP and sl2d-wCherry were used to construct expression plasmids	0	0	1	GOLD
PMID:35201977	To examine the expression and subcellular localization of qui-1 we knocked in DNA encoding mNeo- nGreen in frame just upstream of the qui-1 initiation codon	0	0	1	GOLD
PMID:35324425	The ceh-34 locus was tagged with mNG :3xFLAG :AID to generate ceh-34 ot903	0	0	1	GOLD
PMID:35324425	The pha-4 locus was tagged with gfp at its 3 ’ end to generate pha-4 ot946 using Cas9 protein tracrRNA and crRNA from IDT as previously described Dokshin et al 2018	0	0	1	GOLD
PMID:35324425	Generation of reporter knock-ins	0	0	1	GOLD
PMID:34816431	To this end we selected the ~1 6 kb region immediately upstream of the start codon of the gene including the predicted promoter and the putative enhancer regions	0	0	1	GOLD
PMID:34816431	This region was used to drive expression of green fluorescent protein GFP via PCR fusion Hobert 2002	0	0	1	GOLD
PMID:34816431	In addition to identify specific neurons we used the NeuroPAL strain OH15500 developed by Hobert s Lab Yemini et al 2021	0	0	1	GOLD
PMID:30953965	For this purpose we generated a worm strain expressing GFP under the control of the lips-6 promoter from the integrated transgene sybIs6 Plips-6 :gfp Pmyo- 2 :mCherry	0	0	1	GOLD
PMID:22665789	We also generated transgenic worms bearing an N-terminal cMyc translational fusion of daf-37 cDNA under control of the daf-37 promoter mIs41 daf-37p :cMyc :daf-37	0	0	1	GOLD
PMID:35324425	we used the CRISPR Cas9 system to engineer a reporter allele of ceh-34	0	0	1	GOLD
PMID:22426533	RNA in situ hybridization	0	0	1	GOLD
PMID:22426533	Dissected gonads of adult worms were prepared for RNA in situ hybridization and processed according to the protocol described in Lee et al 2006 Lee and Schedl 2006	0	0	1	GOLD
PMID:22426533	Immunohistochemistry	0	0	1	GOLD
PMID:22426533	Images from the negative control hybridization obtained with a sense probe confirming specificity of the signals are not shown	0	0	1	GOLD
PMID:22426533	Consistent results were obtained for all evaluated gonads stained with sense or antisense RNA n 17 and 11 respectively	0	0	1	GOLD
PMID:32668210	All new constructs for C elegans expression were generated by Gibson assembly methods as described previously Gibson et al 2009	0	0	1	GOLD
PMID:34816431	The Pnmgp-1 :GFP :unc-54 3 ’ UTR transcriptional reporter strain AVG14 was generated using the PCR-fusion method Hobert 2002 to fuse the 1694 bp 5 ’ upstream promoter region of nmgp-1 to GFP ’ s coding sequence plus unc-54 3 ’ UTR amplified together from the pPD95_75 plasmid Addgene	0	0	1	GOLD
PMID:34816431	The same construct 50 ng μl and 50 ng μl using Pcoel :GFP as green coelomocyte co-injection marker was used to inject the NeuroPAL strain OH15500 to identify the neurons expressing nmgp-1	0	0	1	GOLD
PMID:35298637	Antibody staining and imaging	0	0	1	GOLD
PMID:30953965	To visualize SKN-1 expression synchronized L4 worms expressing a SKN-1B C :GFP fusion protein abbreviated as SKN-1 :GFP were washed from plates and anesthetized with 50mM tetramisole	0	0	1	GOLD
PMID:30953965	Synchronized L4 worms 48h after egg-lay expressing a LIPS- 6 :GFP fusion protein and synchronized first day adult worms 72 h after egg-lay expressing a TRX-1 :GFP fusion protein were blindly picked at the stereoscope and anesthetized with 10mM levamisole	0	0	1	GOLD
PMID:32305173	4 2 Expression vectors	0	0	1	GOLD
PMID:22426533	To identify the tissue where acs-1 expression is essential for embryogenesis we first examined wild-type expression of the gene by using an integrated transgene of acs-1 full TGFP a full-length ACS-1TGFP fusion protein driven by the acs-1 promoter and in situ hybridization	0	0	1	GOLD
PMID:22629462	We generated transgenes in which the promoter for rsbp-1 was used to direct the expression of the green and red fluorescent proteins GFP and mCherry respectively rsbp-1p :GFP and rsbp-1p :mCherry trans- genes	0	0	1	GOLD
PMID:34843089	To analyze the expression pattern of HDA-2 during development we generated transgenic animals expressing the GFP :HDA-2 functional translational fusion transgene of an extrachromosomal array bkcEx11 hda-2p :GFP :hda- 2 Fig 3a	0	0	1	GOLD
PMID:34428327	To identify which tissues express Ce_MOB-4 in postembryonic stage we expressed green fluorescent protein GFP under 1 kb upstream regulatory sequence	0	0	1	GOLD
PMID:35324425	We visualized expression of these signaling molecules using a promoter fusion for spp-12 Hoeckendorf et al 2012 and CRISPR Cas9-engineered gfp reporter alleles for flr-2 and htrl-1 Figure 6B	0	0	1	GOLD
PMID:35324425	To confirm this expression pattern we tagged the kin-36 locus with a gfp :H2B :SL2 cassette at its 5 ’ end using CRISPR Cas9 genome engineering	0	0	1	GOLD
PMID:35324425	We first examined eya-1 expression in pharyngeal neurons using a genomic fragment that contains the entire gfp-tagged eya-1 locus Furuya et al 2005	0	0	1	GOLD
PMID:35201977	To confirm the qui-1 expression pattern we used CRISPR Cas9 genome editing to insert DNA encoding the mNeonGreen fluorescent protein in frame with the N terminus of QUI-1	0	0	1	GOLD
PMID:32305173	To determine the tissue and cell specificity of ARGN-1 functions we first investigated the expression of the argn-1 gene by expressing GFP under the control of the argn-1 promoter Pargn-1gfp in wild- type N2 animals	0	0	1	GOLD
PMID:35297148	To do so we initially assessed the expression pattern of cest-2 2 in C elegans by generating a construct with the annotated sequence of the cest-2 2 promoter and a GFP cassette	0	0	1	GOLD
PMID:34816431	We injected it with the same plasmid for GFP expression under the nmgp-1 promoter	0	0	1	GOLD
PMID:34816431	To determine nmgp-1 ’ s pattern of expression we built the transcriptional reporter strain AVG14 Pnmgp-1 :GFP :unc54_3 ’ UTR	0	0	1	GOLD
PMID:34816431	A 1 6kb promoter upstream of the nmgp-1 start site was used to drive expression of GFP	0	0	1	GOLD
PMID:35298637	To determine the location of HECD-1 in particular to see if it colocalizes with katanin or is found in the meiotic or mitotic spindles we created a CRISPR N-terminal FLAG-tagged HECD-1	0	0	1	GOLD
PMID:34816431	We constructed a transcriptional reporter strain to establish the cellular and temporal patterns of nmgp-1 expression	0	0	1	GOLD
PMID:35575797	We constructed FLN-2 :GFP and FLN-2 :RFP reporter strains by CRISPR Cas9	0	0	1	GOLD
PMID:22426533	Expression of acs-1 in the somatic gonad is necessary and sufficient for embryogenesis	0	0	1	GOLD
PMID:22426533	This indicated that the expression of acs-1 in the gut was necessary to overcome larval lethality	0	0	1	GOLD
PMID:22426533	These results indicated that expression of acs-1 in the germline if any was not essential for embryogenesis and that its expression in somatic cells was necessary and sufficient for this function	0	0	1	GOLD
PMID:22426533	We used multiple approaches to demonstrate that the expression of acs-1 in the somatic gonad is necessary and sufficient for embryogenesis Fig 2 Supplemental Fig S2M–ag	0	0	1	GOLD
PMID:22426533	acs-1 expression in the somatic gonad but not in the germline or the intestine is critical for embryogenesis	0	0	1	GOLD
PMID:22426533	S-ac Microscopic and GC data indicating that expression of acs-1 in the gut is not required to protect embryos from the toxic effect of C17ISO and the expression in the somatic gonad may be sufficient for its essential embryonic function	0	0	1	GOLD
PMID:22426533	We showed that the expression of acs-1 in the somatic gonad guides the incorporation of C17ISO into certain phospholipids and consequently critically affects the composition of C17ISO-containing phospholipids in the zygote	0	0	1	GOLD
PMID:22426533	Tissue specificity of ACS-1 functions	0	0	1	GOLD
PMID:22426533	The normal distribution of C17ISO between lipid species in wild-type embryos depends on acs-1 expression in the somatic gonad	0	0	1	GOLD
PMID:22426533	Since transgenic GFP expression may be silent in the germline and RNA in situ hybridization may not be sensitive enough to detect very low levels of acs-1 germ-line expression we performed germline-specific RNAi analysis to determine whether there was a requirement for acs-1 germline expression	0	0	1	GOLD
PMID:22426533	As reported above we observed that the expression and subcellular localization of RAB-11 and SYN-4 in acs- 1 RNAi C17ISO embryos were not different from wild type	0	0	1	GOLD
PMID:22426533	Asymmetrical PAR-2 GFP localization was not affected by acs-1 RNAi C17ISO N-Q	0	0	1	GOLD
PMID:22426533	Although the distribution of ANI-1 :GFP in the control and acs-1 RNAi C17ISO embryos does not appear to be identical the difference reflects the natural variability of the GFP patterns that were observed in control embryos	0	0	1	GOLD
PMID:22426533	S-V DIC and fluorescent images indicating that the prominent expression of acs-1 in the intestine and the somatic gonad arrow is effectively inhibited by acs-1 RNAi	0	0	1	GOLD
PMID:34862187	Although acox-1 1 is expressed in the intestine we found that the expression of acox-1 1 cDNA from the ges-1 promoter in the intestine could not rescue the axon regeneration defect in acox-1 1 ok2257 mutants Fig 3B Table 2	0	0	1	GOLD
PMID:32668210	EFF-1 protein is transiently expressed for epidermal cell fusion during development and expressed at low levels in adults del Campo et al 2005 Gattegno et al 2007	0	0	1	GOLD
PMID:34862187	The acox-1 1 gene functions in the intestine and hypodermis where it contributes to the biosynthesis of ascaroside pheromones Joo et al 2010	0	0	1	GOLD
PMID:34862187	Previous studies have shown that srg-36 is strongly expressed in ASI neurons but are weakly or inconsistently expressed in several other neurons McGrath et al 2011	0	0	1	GOLD
PMID:34862187	Furthermore it has been shown that max-2 is expressed during early development but not at the young adult stage Lucanic et al 2006	0	0	1	GOLD
PMID:35298637	MEI-1 and MEI-2 colocalize at the spindle poles and on the chromosomes during meiosis and each subunit is required for the other ’ s localization Clark-Maguire and Mains 1994 Srayko et al 2000	0	0	1	GOLD
PMID:35298637	Ectopic MEI-1 and MEI-2 during mitosis are found at the centrosomes and chromosomes Clark-Maguire and Mains 1994 Srayko et al 2000	0	0	1	GOLD
PMID:35298637	Caenorhabditis elegans LET-92 PP2A localizes toward the meiotic spindle poles and chromosomes Bel Borja et al 2020	0	0	1	GOLD
PMID:35298637	Interestingly the katanin inhibitor MBK-2 is found at the cortex at this time along with the MBK-2 regulators EGG-3 and CHS-1 Maruyama et al 2007 Stitzel et al 2007 Sato et al 2014	0	0	1	GOLD
PMID:35148188	glr-1 is expressed in several neurons including the interneurons RIA that regulate aversive olfactory learning of PA14 11 31 and the GLR-1 protein is enriched in the process of RIA 37	0	0	1	GOLD
PMID:35148188	Another serotonin receptor SER-1 is expressed in RIA 32 44 45	0	0	1	GOLD
PMID:35139379	Such a notion is consistent with the expression patterns of CAPA-1 and NMUR-1 that is CAPA-1 is only expressed in ASG chemosensory neurons Lindemans et al 2009 Watteyne et al 2020 while NMUR-1 is more broadly expressed and thus has higher chances to interact with other ligands NMUR-1 is expressed in the spermathecae of the somatic gonad as well as in several different types of sensory neurons ADF…	0	0	1	GOLD
PMID:35139379	NMUR-1 is normally expressed in the spermathecae of the somatic gonad and several different types of sensory neurons as well as in interneurons Maier et al 2010	0	0	1	GOLD
PMID:35201977	Previous work suggests qui-1 is expressed in a small subset of sensory and interneurons Hilliard et al 2004	0	0	1	GOLD
PMID:35201977	Two of the qui-1-expressing neurons ASH and ADL form part of the RMG hub-and-spoke circuit Macosko et al 2009	0	0	1	GOLD
PMID:35201977	wrt-6 and fig-1 are expressed in glia and not neurons Bacaj et al 2008 Hao et al 2006 and are unlikely to regulate neurosecretion directly	0	0	1	GOLD
PMID:32550393	abts-1 is expressed in HSNs from the L4 larval stage onward Shinkai et al 2018	0	0	1	GOLD
PMID:30953965	TRX-3 is another C elegans thioredoxin expressed exclusively in the intestine which is strongly induced upon exposure to different worm pathogens and consistently increased levels of TRX-3 provide partial protection to infection 25	0	0	1	GOLD
PMID:29653940	The osm-6 promoter is expressed in all ciliated sensory neurons including the PDE neurons Collet et al 1998	0	0	1	GOLD
PMID:26921458	It has been shown that SMA-6 is expressed and functions in the hypodermis for body size regulation Yoshida et al 2001	0	0	1	GOLD
PMID:26921458	The egl-4 gene is expressed in various cells including many neurons and controls multiple biological processes that includes egg-laying body size regulation chemotaxis and foraging Daniels et al 2000 Fujiwara et al 2002 Hao et al 2011	0	0	1	GOLD
PMID:26921458	DBL-1 is primarily expressed in neurons and serves as a signaling molecule that transmits the signal from neurons to the hypodermal cells Morita et al 1999 Suzuki et al 1999 Yoshida et al 2001	0	0	1	GOLD
PMID:26921458	The DBL-1 receptor SMA-6 and the downstream transcription factors SMA-2 and SMA-3 are expressed in the hypodermis and regulate gene expression to control the size of hypodermal cells which in turn determines the size of C elegans	0	0	1	GOLD
PMID:25510497	In C elegans all CSR-1 pathway members display similar mutant phenotypes sterility embryonic lethality and changes in chromatin developmental expression profiles and localization patterns with highest expression in the germline and embryos 16,18,20,22,36	0	0	1	GOLD
PMID:23177960	A putative mechanosensory channel UNC-8 is also expressed in motor neurons Tavernarakis et al 1997	0	0	1	GOLD
PMID:22629462	The expression patterns of the DOP-1 and DOP-3 receptors have been already examined 25,45	0	0	1	GOLD
PMID:22629462	The unc-47p mCherry transgene is expressed only in GABAergic cells unc-47 encodes the transporter required for loading GABA into synaptic vesicles 47	0	0	1	GOLD
PMID:22491324	The ceh-36 gene is required for the development and function of AWC neurons10,11 while the odr-10 gene is normally expressed exclusively in AWA neurons under the control of odr-7 and encodes a G-protein-coupled receptor that detects diacetyl7–8	0	0	1	GOLD
PMID:22491324	In hermaphrodite C elegans tph-1 expression is limited to only a few serotonergic neurons such as NSM ADF and HSN17,22	0	0	1	GOLD
PMID:22491324	glr-7 is expressed in the pharyngeal neurons including I1 I2 I3 I6 MI and NSM23	0	0	1	GOLD
PMID:22491324	SER-2 is widely expressed in a set of sensory inter- and motor-neurons for example AIY AIZ and RIA as well as in pharyngeal NSM cells and head muscles35	0	0	1	GOLD
PMID:32273286	LIM-4 is expressed in a small number of cells including the SIA neurons Sagasti et al 1999	0	0	1	GOLD
PMID:32273286	Single-cell transcriptomics show that NGN-1 is expressed in both the AB and MS lineages at the 16-cell stage Tintori et al 2016	0	0	1	GOLD
PMID:32315298	The odr-4 gene is not expressed 79 in the 2 best-characterized interneurons regulating sleep the ALA 39 and RIS 42 neurons suggesting that kin-29 does not act in these sleep-execut- ing neurons but rather acts at a step either before or after activation of these neurons	0	0	1	GOLD
PMID:32315298	Under standard growth conditions KIN-29 localizes to the cytosol but in response to cell stress induced by high heat exposure KIN-29 moves into the nucleus 29	0	0	1	GOLD
PMID:35139370	Human CCK1R is expressed in the gastrointestinal tract and discrete brain areas coinciding with CKR-1 ’ s expression in C elegans intestine and a selected group of sensory motor and interneurons	0	0	1	GOLD
PMID:30953965	While mammalian TRX-1 is ubiquitously expressed C elegans TRX-1 expression is restricted to worm ASJ sensory neurons 23 which have been shown to regulate dauer entry and exit 30	0	0	1	GOLD
PMID:12753928	The C elegans CLK-1 localized in mitochondria 4 belongs to the eukaryotic CLK-1 Coq7p family including the Saccharomyces cerevisiae homologue Coq7p 5 and mammalian homologues 6^8	0	0	1	GOLD
PMID:32315298	Similar to broad expression of sik genes in mammals 28 kin-29 is broadly expressed in both neural and nonneural cells in C elegans 29	0	0	1	GOLD
PMID:29858166	When mthf-1 was knocked down in GFP :SBP-1 worms Psbp- 1 :GFP :sbp-1 KQ377 the expression of GFP :SBP-1 was increased	0	0	1	GOLD
PMID:32550393	Pabts-1b :gfp expression was significantly reduced in HSNs of deg-3 u662 mutants Figure 1B suggesting that presynaptic inputs from PLM neurons are required for the expression of Pabts-1b :gfp	0	0	1	GOLD
PMID:35201977	Profiling ADL neurons in qui-1 mutants highlights extensive changes in gene expression notably of many neuropeptide receptors	0	0	1	GOLD
PMID:35181336	CBD failed to affect the expression levels of the UPRmt markers hsp-6 and hsp-60 Fig S12	0	0	1	GOLD
PMID:35112996	Wild type worms were fed OP50 or S maltophilia from L1 to L4 stage and the relative expression level of selected metabolic genes was determined by real-time PCR	0	0	1	GOLD
PMID:35044707	Furthermore the expression of skn-1 in CL2006 was induced by LBE Figure 2G	0	0	1	GOLD
PMID:35044707	The effect of LBE 20 mg ml on the expression of skn-1 sod-1 and sod-2 in N2 worms was detected by reverse transcription-qPCR	0	0	1	GOLD
PMID:35044707	The effect of different dosages of LBE on the expression of uba-1 was detected by qPCR	0	0	1	GOLD
PMID:35044707	The strains hsp6p :gfp hsp4p :gfp and sqst-1 :gfp were used to analyze the effect of LBE on the mtUPR ERUPR and autophagy by detecting the intracellular expression of hsp6 hsp4 and sqst-1 in the living nematodes	0	0	1	GOLD
PMID:32668210	We found that wounding induced expression of multiple soluble N-ethylmaleimide-sensitive factor attachment protein receptors SNARE genes including snb-1 unc-64 and syx-2 Figure 4A Table S1	0	0	1	GOLD
PMID:29858166	These results demonstrate that mthf-1 RNAi increased both SBP-1 expression and translocation into nucleus	0	0	1	GOLD
PMID:35139379	Interestingly by using the nmur-1p :gfp transcriptional reporter we observed that distinct subsets of NMUR-1-expressing neurons are activated upon exposure to E faecalis and S enterica respectively Figure S8	0	0	1	GOLD
PMID:35298637	For example Tran et al 2013 found that elimination of mammalian HECTD1 changed the localization of a ß-catenin degradation complex from the cytoplasm to the cortex in cultured cells	0	0	1	GOLD
PMID:29653940	The PDE neurons and axons were visualized in cells that had an osm-6 :gfp transgene lqIs2 X which is expressed in all ciliated neurons including the PDE	0	0	1	GOLD
PMID:29653940	To visualize the neurons we used a transgene gene lqIs2 osm-6 :gfp expressed in the PDE neurons	0	0	1	GOLD
PMID:23177960	First by using a transgenic strain that expresses halorhodopsin Han and Boyden 2007 in all body wall muscles Pmyo-3 :NpHR we were able to induce muscle relaxation in the posterior region with green light illumination	0	0	1	GOLD
PMID:23177960	First we trapped transgenic worms that expressed halorhodopsin in all cholinergic motor neurons Punc-17 :NpHR in the pneumatic devices and illuminated them with green light	0	0	1	GOLD
PMID:35112996	To recapitulate these results we fed Lactobacillus plantarum and Pseudomonas aeruginosa strain UCBPP-PA14 PA14 to transgenic worms that express the intestinal LD marker DHS-3 :GFP Figure 1a-1d	0	0	1	GOLD
PMID:35112996	To determine the change of LD size in the hypodermis we used MDT-28 :mCherry that was expressed under the control of the mdt-28 promoter Figure 2e	0	0	1	GOLD
PMID:22426533	qIs51 an integrated version of ccEx9747 contains the following markers myo-2 :GFP expressed in the pharynx throughout development pes-10 :GFP expressed in the embryo and F22B7 9 :GFP expressed in the intestine	0	0	1	GOLD
PMID:35201977	Both proteins are expressed under the ADL-specific promoter srh-220p	0	0	1	GOLD
PMID:32550393	C Pabts-1b :gfp expression in HSNs was analyzed in worms expressing PKC-1 gf under the control of the mec-7 promoter	0	0	1	GOLD
PMID:32668210	All the constructs including GFP1-9 are expressed specifically in the epidermis under the control of either hyp-7 col-182 or col-19 promoter	0	0	1	GOLD
PMID:32668210	Pcol-19 promoter was used for an epidermal specific expression	0	0	1	GOLD
PMID:34816431	a ASJ neurons expressing GFP are morphologically altered	0	0	1	GOLD
PMID:34816431	We generated a neuronal RNAi sensitive strain with ASJ neurons expressing GFP TU3595 × OE3010 to analyze ASJ morphology in worms with reduced nmgp-1 neuronal expression	0	0	1	GOLD
PMID:32668210	The plasma membrane was labeled by mKate2 fused with a myristoylation membrane-targeting signal under the control of an epidermal-specific promoter Pcol-19- myr :mKate2 zjuSi46	0	0	1	GOLD
PMID:29109254	We expressed the sequence for let-7 miRNA under the control of either the touch neuron-specific promoter Pmec-4 or the epidermal promoter Pdpy-7 using extrachromosomal arrays	0	0	1	GOLD
PMID:29109254	To evaluate the role of let-7 miRNA in regulating the ced-7 UTR region we designed a sensor expressing GFP in touch neurons with the control of the UTR of the ced-7 gene Fig 4E	0	0	1	GOLD
PMID:35139370	When ZIF-1 was expressed in either SMD or AIB neurons in ckr-1 ZF1 animals GB01 they exhibited less robust escape steering where turning included less full U turns the entry curvature when starting the turn was decreased whereas the exit angle was significantly increased Figures 4G–4I	0	0	1	GOLD
PMID:34862187	Expression of acox-1 2 in touch neurons does not rescue the acox-1 2 deficiency in D-type motor neuron regeneration	0	0	1	GOLD
PMID:34862187	Similar to acox-1 1 the expression of daf-22 with the unc-25 promoter suppressed the daf-22 defect Fig 3B Table 2	0	0	1	GOLD
PMID:35148188	Expressing a wild-type glr-1 gene in RIA rescues faster forgetting phenotype in glr-1 lf mutants in olfactory steering to PA14	0	0	1	GOLD
PMID:35139370	Driving NLP-18 expression in the intestine did not change escape behaviors of nlp-18 mutants data not shown	0	0	1	GOLD
PMID:35139370	Expression of NLP-18 in the mechanosensory neuron FLP or interneuron RIM did not rescue nlp-18 mutants either	0	0	1	GOLD
PMID:35139370	By contrast driving NLP-18 expression in the gustatory sensory neuron ASI significantly rescued nlp-18 mutant animal ’ s turning defects in our assay with an increased propensity of full U turns Figures 2D and 2E increased entry body curvature of the turn Figure 2F and decreased exit angles at the end of shallow U turns Figure 2G	0	0	1	GOLD
PMID:35139370	Restoring NLP-18 in three neurons together led to an effect qualitatively similar to that of ASI-specific NLP-18 expression with modest but statistically significant improvement Figures 2E–2G	0	0	1	GOLD
PMID:35139370	We identified key neurons through which CKR-1 promotes escape steering by restoration of its expression using exogenous promoters that overlap with those cells	0	0	1	GOLD
PMID:35139370	Driving CKR-1 expression in all other neurons or the intestine did not lead to rescue Figures 4C 4D 4F S4A and S4B	0	0	1	GOLD
PMID:35139370	In nlp-18 mutant animals expression of NLP-18 in ASI neurons restored U Ca2+ Figures 6D and 6E	0	0	1	GOLD
PMID:35139370	In ckr-1 mutant animals expression of CKR-1 in SMD also restored U Ca2+ Figures 6D and 6E	0	0	1	GOLD
PMID:35139370	The observation that restoring ckr-1 expression in the ckr-1-expressing interneurons such as RIM Pgcy-13 CKR-1 of mutant animals was not able to restore escape defects or SMD ’ s calcium increase suggests that NLP-18-CKR-1 signaling may function through hard-wired circuit connections Figure 7D	0	0	1	GOLD
PMID:35139370	Evoked Ca2+ increase was abolished in ckr-1 mutant animals and were partially restored by CKR-1 expression in SMD Figure 7D	0	0	1	GOLD
PMID:35139370	In the ckr-1 egl-8 mutant restoring CKR-1 expression in SMD could not rescue the Ca2+ increase Figure 7F	0	0	1	GOLD
PMID:35139370	Expression of CKR-1 in AIB robustly rescued ckr-1 mutant animal ’ s escape defects Figure 4C	0	0	1	GOLD
PMID:35139370	Neuronal specific expression of NLP-18 in ASI in nlp-18 and CKR-1 in SMD in ckr-1 could restore the U Ca2+ n R 13 animals	0	0	1	GOLD
PMID:35139370	E and F The entry U curvature and shallow exit U angle in ckr-1 mutant were rescued by the expression of CKR-1 in SMD and AIB neurons n R 45 animals	0	0	1	GOLD
PMID:35139370	Expression of CKR-1 in SMD neurons could not rescue the Ca2+ response of ckr-1 in egl-8 mutant background n R 7 animals	0	0	1	GOLD
PMID:35201977	Expressing qui-1 selectively in ADL rescues both the qui-1 ADL neurosecretory phenotype and enhanced escape from 21 O2	0	0	1	GOLD
PMID:35201977	Expressing qui-1 only in ADL also significantly reduced the O2-evoked escape behaviour of qui-1 mutants Figure 2B but as with targeted expression in ASH rescue was incomplete and trans- genic animals responded significantly more to a 21 O2 stimulus than wild-type animals Figure 2B	0	0	1	GOLD
PMID:34862187	Expression of acox-1 2 in touch neurons could not rescue the acox-1 2 deficiency in D-type motor neuron regeneration Fig 6B Table 2	0	0	1	GOLD
PMID:29109254	F The FR value in let-7 lf is rescued only by touch neuron- specific expression of let-7	0	0	1	GOLD
PMID:29109254	We found that only the transgenic lines shrEx11 and shrEx12 that are expressed in touch neurons rescue the enhanced fusion and functional restoration phenotype in let-7 lf Fig 3 E and F	0	0	1	GOLD
PMID:22426533	Moreover the expression of acs-1 full TGFP in only one of the two gonads did not rescue the Emb phenotype in the other Fig 2H–M	0	0	1	GOLD
PMID:34862187	Indeed we found that the acox-1 1 deficiency was rescued by expression of acox-1 1 cDNA from the unc-25 promoter in D-type motor neurons but not from the mec-7 promoter in touch neurons Fig 3B Table 2	0	0	1	GOLD
PMID:22426533	Since acs-1 RNAi C17ISO Emb mimicked that of embryos from acs-1 gk3066 Ex acs-1 full TGFP animals that lost acs-1 expression in the somatic gonad we carried out further detailed phenotypic analysis using RNAi that is more technically efficient	0	0	1	GOLD
PMID:22426533	Briefly when acs-1 expression was disrupted in the intestine but not in the somatic gonad in the presence of dietary C17ISO it did not result in Emb Supplemental Fig S2W–ac Supplemental Material	0	0	1	GOLD
PMID:22426533	We also examined whether acs-1 RNAi C17ISO embryos remained deficient for C17ISO in the absence of acs-1 expression by comparing the FA compositions of lipid extracts from wild-type and acs-1 RNAi C17ISO embryos using gas chromatography GC	0	0	1	GOLD
PMID:22426533	The GC data revealed the presence of C17ISO FA in the total lipid extracts from both samples Supplemental Fig S1 indicating that C17ISO could be delivered to embryos in one form or another in the absence of acs-1 expression	0	0	1	GOLD
PMID:22426533	We hypothesized that the Emb phenotype in the acs- 1 gk3066 Ex acs-1 full animals resulted from a loss of acs-1 expression in one or more tissues in parental worms with mosaic distribution of the extra chromosomal array	0	0	1	GOLD
PMID:34816431	To test if the lifespan reduction observed in mutant nmgp-1 worms is due to disruptions in the nervous system we used RNAi feeding to reduce neural expression of nmgp-1 in the strain TU3595	0	0	1	GOLD
PMID:34816431	These results suggest that reduced neuronal expression of nmgp-1 may affect the serotonin-responding cells involved in egg-laying	0	0	1	GOLD
PMID:34816431	This suggests that additional sensory neurons expressing nmgp-1 may be compromised in nmgp-1 mutant or nmgp- 1 RNAi -treated worms	0	0	1	GOLD
PMID:34816431	Furthermore impairments in ASJ morphology could lead to altered environmental sensation and the delays observed in worms with reduced nmgp-1 neuronal expression	0	0	1	GOLD
PMID:34816431	To assess if nmgp-1 is required for additional chemosensory functions we performed attraction and avoidance chemotaxis assays with nmgp-1 mutants and RNAi-mediated reduction of nmgp-1 neural expression	0	0	1	GOLD
PMID:34862187	Blue indicates the touch neuron of acox-1 2 mutants expressing the acox-1 2 gene	0	0	1	GOLD
PMID:29109254	We performed axotomy on aged worms expressing a functional EFF-1 :mCherry transgene shrEx59 and found that at A3 and A4 the FR index of fusion events in these worms 0 35 ± 0 043 and 0 24 ± 0 035 re- spectively is higher than the respective indices in wild-type worms 0 02 ± 0 05 and −0 029 ± 0 02 respectively Fig 6I	0	0	1	GOLD
PMID:34816431	Silencing of nmgp-1 expression induced morphological abnormalities in the ASJ sensory neurons partly responsible for dauer exit	0	0	1	GOLD
PMID:32668210	Wounding-induced expression of fusogen eff-1 that is required for membrane repair in C elegans	0	0	1	GOLD
PMID:29653940	cdc-42 gk388 was balanced by mIn1 which harbors a transgene that drives gfp expression in the pharynx	0	0	1	GOLD
PMID:22426533	However no differences were detected between wild-type and acs-1 RNAi C17ISO embryos in the localization of caveolin-enriched CAV-1TGFP reporter or RAB-11TGFP-labeled secretary cortical granules or in their plasma membrane receptor SYN-4TGFP reporter Sato et al 2006 2008 with regard to the vesicles ’ distribution and morphology	0	0	1	GOLD
PMID:34816431	Similarly nmgp-1 RNAi -treated worms with reduced nmgp-1 neural expression exposed to diacetyl were attracted to the spots similar to untreated worms Mann-Whitney test p 0 6 n 3 independent plates Figure 7d	0	0	1	GOLD
PMID:35121658	However given the widespread expression including the brain https gtexportal org home gene RAB5B and the recent finding that RAB5C functions in hematopoietic stem and progenitor cell development 52 RAB5B may have analogous paralog-specific functions in facial digit and or neural development	0	0	1	GOLD
PMID:35121658	We first assessed whether RAB5B messenger RNA mRNA as well as RAB5A and RAB5C was expressed in normal infant lung AT2 cells the site of surfactant synthesis from the LungMAP human single-cell RNA sequencing RNA-seq dataset 42	0	0	1	GOLD
PMID:32668210	To identify genetic components of epidermal membrane repair we performed RNA sequencing and identified differentially expressed genes DEGs in wounded 2 h p w compared with unwounded animals in wild type WT Figure S1A Table S1	0	0	1	GOLD
PMID:22426533	Strikingly none of these post-fertilization hallmarks were observed in either acs- 1 RNAi C17ISO or embryos from acs-1 gk3066 Ex acs- 1 full TGFP animals that lost acs-1 expression in the somatic gonad	0	0	1	GOLD
PMID:22426533	H–M DIC and fluorescence images illustrating a tight correlation between the absence of somatic gonad expression of the acs-1 full TGFP transgene in acs-1 gk3066 mutant worms and the Emb phenotype	0	0	1	GOLD
PMID:22426533	Inhibition of acs-1 expression in the somatic gonad but not in the intestine correlated with instances of aberrant gonadal development and multinucleated embryos Supplemental Fig S2ad ae	0	0	1	GOLD
PMID:32668210	eff-1 expression was significantly increased 15 min after wounding reached its highest level at 2 h p w hours post wounding and then decreased at 8 h p w Figure 1D	0	0	1	GOLD
PMID:32668210	Note EFF-1 :GFP formed puncta and localized at the wound site at 1 h p w	0	0	1	GOLD
PMID:32668210	After needle wounding EFF-1 :GFP was recruited to the wound site from 2 h p w Figures 2A and S2A and co-localized with myr :mKate2 Figures 2B 3C and S2A indicating rapid re-localization of EFF-1 to the damaged area of membrane	0	0	1	GOLD
PMID:32668210	Consistent with EFF-1 recruitment to the wounded membrane we also observed tagBFP :SYX-2 was co-localized with myr :mKate2 at the wounded membrane starting from 5 min after wounding Figure S5B Video S6	0	0	1	GOLD
PMID:32668210	Consistent with this prediction we observed that tagBFP :SYX-2 was co-localized with EFF-1 :GFP at the wound site 3 and 6 h p w Figure 5C	0	0	1	GOLD
PMID:32668210	We also observed that the GFP signal at the wound site 3 h p w was co-localized with myr :mKate2 Fig- ure S6D consistent with SYX-2 and EFF-1 machinery recruit- ment to the wounded membrane Figures 2B and S5A	0	0	1	GOLD
PMID:25261698	LIN-41 is strongly expressed in adult hermaphrodite germ cells beginning in mid-pachytene Figure 3A	1	0	0	GOLD
PMID:25261698	LIN-41 protein levels rise dramatically at this time increasing several-fold over a distance corresponding to just a few cell diameters Figure 3B	0	1	0	GOLD
PMID:25261698	LIN-41 is also abundantly expressed in diplotene and diakinesis-stage oocytes but is generally reduced in abundance in the -1 oocyte as it undergoes meiotic maturation 14\ 17 oocytes identified suggesting that LIN-41 may be eliminated at this time	1	0	0	GOLD
PMID:25261698	Consistent with this interpretation an N-terminal GFP :LIN-41 fusion protein generated by CRISPR-Cas9 genome editing Dickinson et al 2013 Friedland et al 2013 Tzur et al 2013 of the endogenous locus is expressed in oocytes disappears during meiotic maturation and is absent from early embryos Figure 4	1	0	0	GOLD
PMID:25261698	Most LIN-41 is diffusely cytoplasmic with a small amount of punctate LIN-41 that is most evident during pachytene Figure 3 C and H	1	0	0	GOLD
PMID:25261698	LIN-41 was also not detected in the germ lines of males or mid-L4 stage larvae Figure 3 E and G Figure S3 D and F both of which have late-pachytene-stage germ cells undergoing spermatogenesis Ellis and Schedl 2007 Ellis and Stanfield 2014 suggesting that pachytene-stage LIN-41 expression is restricted to germ cells committed to oogenesis	1	0	0	GOLD
PMID:25261698	The primary and possibly exclusive site of LIN-41 expression in adults appears to be the oogenic germ line	1	0	0	GOLD
PMID:25258416	RSD-2 was found at high levels in the cytoplasm of wild-type embryos Fig 1F and Fig S1 C–E where it adopts a perinuclear position Fig 1G	1	0	0	GOLD
PMID:25258416	Because RSD-2 localized to nuclei of adult germ cells Fig 1H where tandem repeats were ectopically expressed in late-generation rsd-2 and rsd-6 mutants grown at 25 °C Fig 4 and Fig S6 we hypothesize that RSD-2 and RSD-6 promote germ cell immortality in nuclei of adult germ cells	1	0	0	GOLD
PMID:25264253	We observed expression of flp-13 in ALA evident by the morphology of the neurons and by colocalization with the ida-1 reporter Figure 2B	1	0	0	GOLD
PMID:25273556	B VPS-33 1 localizes to late endosomes lysosomes and VPS-33 2 localizes to early endosomes near the apical side of gut cells	1	0	0	GOLD
PMID:25274815	In adult hermaphrodites Peol-1 :gfp was expressed in a few head and tail neurons and in the reproductive system Fig 3A B	1	0	0	GOLD
PMID:25303524	Of note we observed that when the wild-type strain was prop- agated on E coli in addition to previously described expression in the ASI neuron pair daf-7 mRNA was also present in six other sensory neurons which using reporter colocalization experiments we identified as the ADE neuron pair and the OLQ neurons Figures 2H 2I and S2B–S2G	1	0	0	GOLD
PMID:10571228	In addition the egl-8 PLCb GFP construct was also expressed in the posterior region of the intestine perhaps consistent with the role this gene plays in the pBoc step of the defecation motor program	1	0	0	GOLD
PMID:25329901	Immunohistochemical analysis of the transgene revealed that SAM-4 is localized primarily to the nerve ring region of the head Figure S6A indicating that sam-4 is broadly expressed in the nervous system	1	0	0	GOLD
PMID:25329901	We observed that SAM-4 preferentially accumulates in the synaptic varicosities of PLMs and small quantities of SAM-4 accumulate as puncta in the neurites Figure 2A and 2A9 a pattern similar to the GFP-RAB-3 marker Figure 2B and 2B9	1	0	0	GOLD
PMID:25329901	Further examination demonstrated that these SAM-4 particles co- localize well with the RAB-3 labeled SV particles Figure 2C and 2C9 and furthermore the RAB-3 and SAM-4 particles move together Figure S6B Movie 1–3	1	0	0	GOLD
PMID:25329901	We observed that like the SV protein synaptobrevin SNB-1 SAM-4 was present in the SV membrane- containing pellet but was absent from the cytosolic fraction Figure 2D indicating that SAM-4 is likely associated with SVs	1	0	0	GOLD
PMID:25330189	In N2 animals GFP expression was detected from L1 to the adult stages in multiple tissues including the hypodermis pharynx intestine and neurons Figure 2	0	1	0	GOLD
PMID:25330323	Live animals were imaged with confocal fluorescence microscopy and NATC-1 :GFP was detected in a wide range of cells and tissues in a pattern that suggests cytoplasmic localization Figure 3	0	1	0	GOLD
PMID:25330323	NATC-1 :GFP was detected throughout development from early larval stages through late adulthood	1	0	0	GOLD
PMID:10508609	Furthermore nos-3 mRNA was present throughout development increasing in abundance at the L4 larval stage just before oocytes first appear Figure 3a lanes 3–9	1	0	0	GOLD
PMID:25319259	A–F During the L1 and L2 stages Plet-7 :gfppest expression is detected primarily in the intestine A–D the pharynx E and F and some neurons not shown	1	0	0	GOLD
PMID:25319259	G–L Beginning in the L3 Plet-7 :gfppest expression is detected in seam G and H black arrows and vulva precursor cells I and J white arrows as well as the body wall muscle K asterisk and L in addition to the tissues observed in L1 L2 stage animals	1	0	0	GOLD
PMID:25319259	M–P Plet-7 :gfppest is expressed strongly in the vulva M and N and seam O black arrows and P during the L4	1	0	0	GOLD
PMID:25340742	Consistent with a previous study 42 a GFP :hlh-13 genomic transgene was expressed in all DA neurons named CEP 4 cells ADE 2 cells and PDE 2 cells and in a tail neuron in developing and adult worms	1	0	0	GOLD
PMID:25340742	GFP :hlh-13 expression was also observed in several unidentified ventral nerve cells from L2 to L4 stages Fig 7A	1	0	0	GOLD
PMID:19103192	We observed the GFP :hlh-13 reporter in developing and adult worms and found that the full-length GFP :hlh-13 transgene was expressed in all the hermaphrodite dopaminergic neurons ADE CEP and PDE throughout development and adulthood although the expression declined with age and in several unidentified neurons in the ventral nerve cord during L2 and L3 developmental stages Fig 2 Supplemental Fig 2…	1	0	0	GOLD
PMID:25437307	Strong staining for both RUVB-1 and RUVB-2 was observed in the cytoplasm and nucleus of gonadal cells Figure 6A B	1	0	0	GOLD
PMID:10508609	Using affinity-purified antibodies we detected NOS-3 protein throughout the germ-line tissue during larval development Figures 3b c data not shown	0	1	0	GOLD
PMID:10508609	In addition to staining in the larval gonad NOS-3 expression was also observed in embryos	1	0	0	GOLD
PMID:10508609	Specifically NOS-3 was found in P1–P4 early embryonic blastomeres that ultimately generate the germ line Figure 3j–l data not shown and later in germ-line progenitor cells Z2 and Z3 data not shown	1	0	0	GOLD
PMID:10508609	At all stages of germ-line development NOS-3 was predominantly cytoplasmic this was evidenced by the dark non-staining ‘ holes ’ corresponding to nuclei in the germ line at the larval L3 stage Figure 3b	1	0	0	GOLD
PMID:10508609	The distribution of NOS-3 overlapped with regions of the cytoplasm containing P granules detected using anti-PGL-1 antibodies Figure 3c d 20 however within the cytoplasm NOS-3 staining was uniform and diffuse throughout	1	0	0	GOLD
PMID:10508609	At the late L4 stage NOS-3 was detected in germ cells in mitosis and meiotic pachytene but decreased in the spermatogenic region Figure 3h	1	0	0	GOLD
PMID:10508609	Although the distribution of NOS-3 in P cells was punctate it did not precisely coincide with P granules Figure 3j–l	1	0	0	GOLD
PMID:25437307	Both YFP :LNKN-1 and LNKN-1 :YFP are similarly localized to the plasma membrane of many cells	1	0	0	GOLD
PMID:25437307	LNKN-1 begins to be expressed in all somatic gonadal cells of the male including the LC the vas deferens precursor cells and seminal vesicle precursor cells starting in the early L3 stage and continuing through adulthood Figure 3E F	1	0	0	GOLD
PMID:25437307	It is also expressed in all somatic gonadal cells of the hermaphrodite including the distal tip cells anchor cell uterine precursor cells and spermatheca precursor cells Figure 3- figure supplement 2	0	1	0	GOLD
PMID:25437307	Other expression occurs in pharynx pharyngeal-intestinal valve intestine excretory cell and canal seam cells a specialized subset of hypodermal cells the vulval precursor cells of the hermaphrodite and hook precursor cells in the male Figure 3—figure supplement 2	0	1	0	GOLD
PMID:25437307	LNKN-1 is localized to the plasma membrane exhibiting stronger localization to the sides of cell–cell contact in tissues such as the intestine seam and gonad	1	0	0	GOLD
PMID:25437307	Staining of other dissected parts of the worm confirmed expression in the pharynx excretory canal and seam cells indicating that the tissue expression pattern of LNKN-1 :YFP is accurate	1	0	0	GOLD
PMID:25437307	However there was an important difference in subcellular localization between the native and YFP-tagged proteins the antibodies showed stronger localization of LNKN-1 to the apical and lateral domain of the gonad Figure 3A B and intestine while YFP-tagged LNKN-1 is uniformly distributed in the plasma membrane	1	0	0	GOLD
PMID:25437307	The antibodies also stain the plasma membrane in the germ cells where YFP expression could not be determined because germ cells do not readily express transgenes	0	1	0	GOLD
PMID:25437307	The two antibodies reveal the true localization of native LNKN-1 to be in the plasma membrane with a preference for apical and lateral domains	1	0	0	GOLD
PMID:19154732	We identified PVV P11 paaa based on both its position and cell-killing experiments as the only neuron expressing eat-4 :GFP beginning in the late L4 stage and continuing throughout adulthood Figs 1H I	1	0	0	GOLD
PMID:19154732	The cilium structural gene osm-6 is expressed in both HOA P10 pppa and HOB P10 ppap and the homeobox gene ceh-26 is expressed in HOB Collet et al 1998 Yu et al 2003 Figs 1J K	1	0	0	GOLD
PMID:19154732	We examined animals carrying syEx556 cwn-1 :GFP syEx631 cwn- 2 :GFP and syEx566 cwn-2 :GFP extrachromosomal arrays and found that cwn-1 was expressed in two cells dorsal to P11 p likely DP6 and DA8 the diagonal muscles the anal depressor muscle and cells in the ventral cord while cwn-2 :GFP was observed in some rectal gland cells data not shown	1	0	0	GOLD
PMID:19154732	Finally we observed mom-2 expression in the male blast cells B F Y as well as P12 p T a T p hyp7 hyp8 and hyp10 in syEx664 males data not shown	1	0	0	GOLD
PMID:19154732	During the early L3 stage lin-17 :GFP was expressed predominantly in P11 p and was barely detectable in P10 p Fig 6A	1	0	0	GOLD
PMID:19154732	No expression was detected in P9 p	0	1	0	GOLD
PMID:19154732	Subsequently descendants of both P10 p and P11 p expressed lin- 17 :GFP with slightly higher levels in the P11 p descendants Fig 6B	1	0	0	GOLD
PMID:19154732	BAR-1-GFP expression first appeared in P11 p in the late L1 stage Figs 6C D	1	0	0	GOLD
PMID:19154732	In the early-to-middle L2 stage BAR-1–GFP accumulated in the cytoplasm of P11 p in a punctate pattern Fig 6E presumably resulting from the stabilization of BAR-1 in response to increased Wnt signaling	1	0	0	GOLD
PMID:19154732	The punctate GFP fluorescence in the cytoplasm of P11 p rapidly decreased during the mid-to-late L2 stage	0	1	0	GOLD
PMID:19154732	By the mid-L3 stage just before P11 p divides BAR-1–GFP expression appeared to be brighter in the nucleus than in the cytoplasm Fig 6F	1	0	0	GOLD
PMID:19154732	The switch of cytoplasmic-to-nuclear BAR-1-GFP accumulation is initiated in the mid-to-late L2 stage coincident with the time window critical for the specification of HCG cell fates	1	0	0	GOLD
PMID:19154732	BAR-1–GFP expression was undetectable in P10 p prior to cell division but became visible in the nucleus of the posterior daughter P10 pp suggesting that Wnt signaling through BAR-1 likely acts during fate execution of some descendants of the P10 p lineage	1	0	0	GOLD
PMID:19154732	Although we did not observe lin-17 :GFP expression in P9 p faint mostly cytoplasmic expression of BAR-1–GFP was sometimes seen in P9 p up to the mid-L2 stage just before P9 p fuses with hyp7	1	0	0	GOLD
PMID:10556089	Transgenic animals expressed this reporter specifically in muscle Figure 1	0	1	0	GOLD
PMID:10556089	Strong expression was observed in muscle cells in embryos	0	1	0	GOLD
PMID:10556089	Adult expression was seen in striated body-wall muscle along the length of the animal especially in the head	0	1	0	GOLD
PMID:10556089	Strong expression was also seen in the vulval muscles	0	1	0	GOLD
PMID:10556089	Additional expression was observed in intestinal muscle anal sphincter muscle and the sex-specific muscles of the male tail data not shown	0	1	0	GOLD
PMID:25359212	A reporter composed of 3 kb dlk-1 promoter confirmed that dlk-1 was expressed at low level in the PLM and activity of this dlk-1 promoter was not altered by the mec-12 or mec-7 mutations Fig S5 A and C	1	0	0	GOLD
PMID:25359212	rhgf-1 was expressed in the nervous system and the spermatheca asterisks	1	0	0	GOLD
PMID:25359212	Consistent with its roles in the nervous system rhgf-1 was expressed in many neurons in C elegans including the PLM Fig 2B	1	0	0	GOLD
PMID:25359212	Expression of a RHGF-1 :mCherry fusion protein revealed that RHGF-1 was distributed throughout the neuronal soma neurites and presynaptic varicosities of the PLM Fig 2B	1	0	0	GOLD
PMID:24552710	Moreover the expression was distinct throughout all stages of development from early embryos to adult stages Figs 2A-2C	0	1	0	GOLD
PMID:24552710	Green fluorescence expression was also prominent in the intestine Fig 2D germ cells Fig 2E body wall muscles Fig 2F pharynx and excretory cells Fig 2G	0	1	0	GOLD
PMID:24552710	NOG-1 was expressed in the vulva and neurons as well Fig 2H	1	0	0	GOLD
PMID:24552710	In intestinal cells NOG-1 GFP accumulated specifically in the nucleolus Figs 2I and 2J	1	0	0	GOLD
PMID:20176933	A rescuing transgene of maoc-1 driven by its endogenous promoter indicates that like dhs-28 and daf-22 maoc-1 is strongly expressed in the intestine Fig 2 H and I	1	0	0	GOLD
PMID:10414952	unc-47-GFP is expressed in all GABAergic neurons	1	0	0	GOLD
PMID:10414952	Both reporter genes were expressed in all GABAergic neurons which include the 19 D neurons in the ventral cord the four RMEs AVL and RIS in the head and DVB in the tail Fig 2	0	1	0	GOLD
PMID:20176933	Taken together our results suggest that in wild-type animals vesicular structures marked by ATGL-1 :GFP might be lipid droplets that are largely distinct from Nile Red-positive LROs Fig 5C and Fig S7	1	0	0	GOLD
PMID:25202121	First LID-1 is constitutively localized at lipid droplets Fig 2D	1	0	0	GOLD
PMID:25373775	Consistent with its known function SNPC-4 GFP was broadly expressed throughout all tissues where it exhibited diffuse nuclear localization Figures S1D–S1F	1	0	0	GOLD
PMID:25373775	Notably SNPC-4 GFP was also concentrated in prominent foci only within germline nuclei	1	0	0	GOLD
PMID:25373775	SNPC-4 GFP foci colocalized with a marker for chromatin mCherry H2B but not with a marker for perinuclear germ granules PGL-1 RFP which is consistent with the expectation that SNPC-4 associates with DNA Figures 1B and 1C	1	0	0	GOLD
PMID:25373775	SNPC-4 GFP foci were most apparent in the distal population of proliferating and pachytene germ cells and decreased substantially in intensity as proximal germ cells entered oogenesis	1	0	0	GOLD
PMID:25378320	In contrast immunostaining and GFP localization experiments showed that CEY proteins were only present in the cytoplasm in both soma and germline Figure 1E and Sup- plementary Figure S2B	0	1	0	GOLD
PMID:25378320	The results revealed that cey-1 and cey-4 were present in both the soma and the germline whereas cey-2 and cey-3 were only expressed in the germline Figure 1C and D	1	0	0	GOLD
PMID:25378320	In the germline cey-1 and cey-4 begin to be expressed in the distal most region of the gonad	1	0	0	GOLD
PMID:25378320	In the soma cey-1 and cey-4 are expressed in all tissues albeit at different levels	1	0	0	GOLD
PMID:25378320	In addition the reporters revealed that cey-2 and cey- 3 were lowly expressed in the distal most part of the gonad that contains self-renewing undifferentiated germ cells but became strongly expressed upon the entry of germ cells into meiosis Figure 1C and D	1	0	0	GOLD
PMID:25378320	Furthermore we observed the disappearance of GFP-tagged versions of CEY-2 and CEY- 3 during the oocyte-to-embryo transition such that these proteins were no longer detected in early embryos Figure 1E	1	0	0	GOLD
PMID:25395666	The reporter confirmed the previously published expression pattern for egl-46 in the FLP HSN and PVD neurons and other neurons in the head data not shown	1	0	0	GOLD
PMID:25395666	We observed colocalization events in the BAG neurons at the L2 and L3 stages of larval development suggesting that egl-46 is expressed during a short temporal window in the BAG neurons as has been observed in other neurons previously Figure 2B Wu et al 2001	1	0	0	GOLD
PMID:25373777	Examination of endogenous cam-1 expression showed that cam-1 is expressed in the Q neuroblast lineage Figure 1C	1	0	0	GOLD
PMID:25373777	Similar to mom-5 cam-1 was expressed at a significantly higher level in the QR descendants than in the QL descendants which is in agreement with the requirement of cam-1 for QR but not QL descendant migration Zinovyeva et al 2008	1	0	0	GOLD
PMID:25523392	NEKL-3 :GFP expression initiated in the hypodermis of embryos coincident with the onset of morphogenesis Fig 6A and increased during the remainder of embryogenesis Fig 6B–D	1	0	0	GOLD
PMID:25523392	In larvae and adults NEKL-3 :GFP was observed in hyp7 and other hypodermal cells but not in seam cells	1	0	0	GOLD
PMID:25523392	In hyp7 NEKL-3 :GFP was present in small spheres or puncta and small tubules that were almost exclusively in the extreme apical region and apparently beneath the plasma membrane Fig 6E	1	0	0	GOLD
PMID:25497095	We observed the strongest expression of MAFR-1 :GFP in the intestine and hypodermis which are the two major sites of fat storage in C elegans Mak 2012 O ’ Rourke et al 2009 Figures 1G–1I	1	0	0	GOLD
PMID:25535836	We found that both MEG-3 and MEG-4 localize to P granules from the 1-cell stage to ∼100-cell stage Figure 5 and Figure 5-figure supplement 2A	1	0	0	GOLD
PMID:25532891	We observed SPV-1 :GFP to be expressed exclusively in the spermathecal cells Figure 1E arrowheads	1	0	0	GOLD
PMID:10559392	This fusion was also expressed in the ALM mechanosensory neurons Fig 5c which can explain the egl-2 gf anterior Mec phenotype Table 1	0	1	0	GOLD
PMID:10559392	Consistent with the Egl defect of egl-2 gf mutants we saw occasional expression of this fusion in the vulval muscles used for egg laying Fig 5d	0	1	0	GOLD
PMID:25562820	Transgenic animals showed expression of GFP :FZR-1 in many somatic cells during larval development at levels that varied in a cell type- and developmental stage-dependent manner Fig 3 left panels	1	0	0	GOLD
PMID:25569233	In wild-type animals col-19 :gfp was expressed in the hypodermal syncytial hyp7 cells and 16 seam cells Fig 2A 2B and 2E	1	0	0	GOLD
PMID:25569233	In wild type worms egl-27 was strongly expressed in the nuclei of intestinal cells S6A–B Fig and weakly expressed in the nuclei of epidermis S6C–D Fig during the L4 stage n 10	1	0	0	GOLD
PMID:25569233	The expression of the rescue constructs was ubiquitous including in the hypodermis from the embryonic stage to the adult stage and BCL-7 was localized to the nuclei S3A–H Fig	1	0	0	GOLD
PMID:25569233	In wild-type worms GFP expression was stronger in the nuclei of Z1 p and Z4 a cells than in Z1 a and Z4 p cells Fig 5O–P	0	1	0	GOLD
PMID:25575561	Consistent with a previous report Bednarek et al 2007 mca-3 is expressed throughout the body including in the TRNs as shown by mca-3 promoter green fluorescent protein fusion Figure 2A	1	0	0	GOLD
PMID:25575561	Neither a 400-bp nor a 2-kb promoter region upstream of txdc-9 fused with gfp drove visible transgene expression data not shown but single-molecule mRNA fluorescence in situ hybridization Topalidou et al 2011 detected abundant txdc-9 transcripts throughout the animal including in the ALM and PLM neurons Figure 4 B and C	1	0	0	GOLD
PMID:10512861	Staining is first observed in comma stage embryos and is primarily found at regions of contact between adjacent muscle cells Figure 3 A and B	0	1	0	GOLD
PMID:25594177	To identify the tissues of origin for KynA production we generated transgenic animals expressing a transcriptional fusion of the nkat-1 promoter to GFP nkat-1p :gfp and observed consistent expression in head neurons with occasional weak transgene expression in the gonad and intestine Figure 4A	1	0	0	GOLD
PMID:25594177	Based on their axonal projections and cell body positions two of the nkat-1p active neurons were identified as RMDV and RIM pairs of neurons which are directly adjacent to nmr-1-expressing AVA and AVD neurons respectively	1	0	0	GOLD
PMID:25594177	Only sporadic weak mCherry expression could be observed in RIM	0	1	0	GOLD
PMID:35089916	First only TSP-14A but not TSP-14B is detectable in the germline and sperm cells as well as at the tip of the anterior sensory cilia Fig 5A and 5B while TSP-14B is detectable in the pharynx Fig 5F	1	0	0	GOLD
PMID:35089916	Both TSP-14A and TSP-14B are found in hypodermal cells Fig 5C 5G 5K 5P 5S 5V and the developing vulva Fig 5E 5I 5M 5O 5R 5U	1	0	0	GOLD
PMID:35089916	In hypodermal cells TSP-14A is primarily localized in intracellular vesicles while TSP-14B is mainly localized on the cell surface compare Fig 5C vs 5G and Fig 5S vs 5V S1–S3 Movies	1	0	0	GOLD
PMID:35089916	In the developing vulva TSP-14A is localized on the apical side while TSP-14B is localized on the basolateral membrane compare Fig 5E vs 5I and Fig 5R vs 5U for worms at the L4 Christmas-tree stage	1	0	0	GOLD
PMID:35121747	Consistent with previous reports our immunofluorescence result confirmed that the p-PMK-1 is expressed exclusively in somatic cells particularly the anterior end of the intestine while this signal is completely abolished in the pmk-1 mutant Fig 1C	1	0	0	GOLD
PMID:34741504	Based on colocalization analysis using AVH-specific and AIB-specific markers respectively we determined that a frpr-14 translational GFP reporter was expressed in the AVH and AIB interneuron classes Figure 2A Figure S2A B BENDENA et al 2008 COOK et al 2021	1	0	0	GOLD
PMID:21968191	While mCherry :PPM-1 was not always punctate mCherry :PPM-1 puncta were observed in the dorsal cord and colocalized with GFP :SNB-1 Figure 7B	1	0	0	GOLD
PMID:34862187	Consistent with this the acox-1 1 gene is exclusively expressed in intestinal cells but not in D-type neurons GFP expression was still not observed in D neurons after axon injury Fig 3A	1	0	0	GOLD
PMID:31216475	TOFU-6 :GFP was present not only in the germline cytoplasm but also at distinct perinuclear foci in the germline and largely colocalized with the P-granule marker PGL-1 Figures 1A and S1B	1	0	0	GOLD
PMID:31216475	The expression patterns of PICS-1 and ERH-2 were similar to that of TOFU-6 which accumulated in both germline cytoplasm and perinuclear nuage and largely overlapped with the P-granule marker PGL-1 Figures 5A 5B S6B and S6C	1	0	0	GOLD
PMID:26292279	The gly-18 promoter drives expression of a GFP reporter in the DTCs beginning prior to their first phase migration and continuing to the adult stage S4A Fig and Fig 1A	1	0	0	GOLD
PMID:34875684	Tagging the canonical long mec-2A isoform with RFP revealed strong expression in the touch neurons with puncta visible in both the cell body and throughout the neurite Figure 5B Supplementary Figure S5 in accordance with previous imaging using antibody staining 35	1	0	0	GOLD
PMID:34875684	Endogenously-tagged short mec-2B isoform is also detectable in touch neurons with a similar punctate expression Figure 5C Supplementary Figure S5A	1	0	0	GOLD
PMID:22421141	In addition we found that not only the cdc-25 1 and cdc-25 2 genes but also the cdc-25 3 and cdc-25 4 genes were preferentially expressed in the germline our unpublished results	1	0	0	GOLD
PMID:34545391	We found that PCMD-1 and SAS-7 signals largely overlapped on both centrioles at spindle poles of mitotic blastomeres in early embryos Fig 1A	1	0	0	GOLD
PMID:34237064	In the intestine GFP :ALH-4 signals co-localized with the ER marker and to a lesser extent LD and mitochondrial markers Fig 2D–2F	1	0	0	GOLD
PMID:34237064	Both NHR-49 :GFP and mRuby :NHR-79 could be detected in the nuclei of intestinal and hypodermal cells	1	0	0	GOLD
PMID:35819231	In agreement with previous studies we observed a strong expression in the intestine and a weak but ubiquitous expression in non-intestinal tissues Figure 3C	0	1	0	GOLD
PMID:35929733	We observed that TRIM-21 :mCherry was ubiquitously expressed in the worms and appeared to be localized in the cytoplasm	1	0	0	GOLD
PMID:35929733	In early larvae TRIM-21 :mCherry was mainly observed in pharyngeal muscle cells and body wall muscle cells Figure 6-figure supplement 1G	1	0	0	GOLD
PMID:35947655	NYN-3 is predominantly expressed in the proximal region of the male gonad and temporally coordinated with ALG-3	1	0	0	GOLD
PMID:35947655	Notably HA :NYN-3 protein was expressed predominantly in males fig S1C	1	0	0	GOLD
PMID:35947655	Expression of HA :NYN-3 was only detected in the proximal germ line and disappeared rapidly upon spermatid formation Fig 2A	1	0	0	GOLD
PMID:31461926	We observed low levels of Pina-1 :GFP expression in GABAergic motor neurons of both L1 and L4 animals Figure 3A-C	1	0	0	GOLD
PMID:31461926	At the L1 stage where only DD GABAergic neurons are present we noted dim fluorescence in DD cell bodies that was obscured by comparatively high levels of Pina-1 :GFP epidermal expression Figure 3A B	1	0	0	GOLD
PMID:31461926	At the L4 stage somatic fluorescence in GABAergic motor neurons remained dim but was more clearly discernible in comparison with L1 likely due to decreased Pina-1 :GFP expression in the epidermis of L4 stage animals Figure 3C	1	0	0	GOLD
PMID:31461926	We noted consistent low levels of expression across both VD and DD GABAergic neurons	0	1	0	GOLD
PMID:36125117	GFP :SET-21 exclusively located in the nucleus but GFP :SET-32 located in both the nucleus and cytoplasm in embryos	1	0	0	GOLD
PMID:36125117	At larval stage GFP :SET-21 was expressed in soma but GFP :SET-32 was expressed in germline	1	0	0	GOLD
PMID:33872306	PTR-18 :GFP was first detected along the apical side of surface cells that cover the whole body which consists of hypodermal seam and P cells at the 3-fold stage during embryogenesis Fig 2A also see S4 Fig below	1	0	0	GOLD
PMID:32211035	After the above two steps, we obtained 15, 639 samples in C. elegans.	0	0	0	1000
PMID:37928537	To date, several evolutionarily conserved signaling pathways have been implicated in C. elegans' response to diverse pathogens, including PMK-1/p38 mitogen-activated protein kinase (MAPK) (13), insulin/IGF-1 signaling (IIS) (14), and DBL-1/transforming growth factor (TGF-b) pathways (11).	0	0	0	1000
PMID:37953666	To examine the regulation of rml-3 by environmental stress, we exposed rml-3p::GFP animals to various types of stress (hypoxia, anoxia, hypothermia, freezing, heat, and osmotic shock).	0	0	0	1000
PMID:37885348	To reconstruct the mitochondria in embryos, the images were analyzed using IMARIS 9 software.	0	0	0	1000
PMID:37980357	We made a similar observation for the mCherry::RAB-3 synaptic vesicle marker (Fig. S3.1H).	0	0	1	1000
PMID:37930961	Screens performed in our lab and in the labs of others have shown that select small molecules visibly accumulate in the C. elegans pharynx [19][20][21].	0	0	1	1000
PMID:37910589	In the canonical GPCR cascade, the ligand-activated receptor functions as a guanine-nucleotide exchange factor (GEF) that exchanges guanosine diphosphate (GDP) on the Gα subunit of the Gαβγ trimer for guanosine triphosphate (GTP), thus stimulating dissociation of Gα-GTP from Gβγ and allowing activation of their respective downstream targets [16].	0	0	0	1000
PMID:37980357	Taken together, our findings demonstrate that mechanisms for remodeling postsynaptic sites in DD neurons are distinct from those previously implicated in the remodeling of DD GABAergic presynaptic terminals.	0	0	0	1000
PMID:37930961	The sms-5(0) mutant is hypersensitive to 139 of these 140 molecules (99%) plus an additional 48 molecules that kill wild type and pgp-14(0) mutants equally (Fig 7E and S1 Data).	0	0	0	1000
PMID:37930961	The pharyngeal gland cell clusters (containing cell types g1A, g1P and g2) were omitted from these plots for clarity.	0	0	0	1000
PMID:34268480	1. Lines 39-41 "The double knockout mice showed an earlier onset of the motor deficit in the wheel running test but did not have increased sensitivity to the heat stimuli as observed in single KOs."	0	0	0	1000
PMID:32605985	Dysregulation of IGF-1R results in many diseases, including cancers, thyroid eye disease, psoriasis, and diabetes (72).	0	0	0	1000
PMID:37885348	The data were analyzed using two-way ANOVA.	0	0	0	1000
PMID:37773960	This observation suggests that DRL-1 and FLR-4 may function in the same signaling pathway; however, a biochemical association between these two proteins has not been demonstrated.	0	0	0	1000
PMID:37927909	Interestingly, transcriptional GFP reporter transgenes for mtre-1 are preferentially expressed in L4 male tail tips at the end of tail tip retraction (Figure 1A,B).	1	0	0	1000
PMID:32605985	Vancomycin, oxacillin, gentamicin, and ciprofloxacin were purchased from Sigma-Aldrich (St. Louis, MO, USA).	0	0	0	1000
PMID:34325308	In particular, the lifespan can be shortened or expanded.	0	0	0	1000
PMID:34325308	These insights help better understand mitochondrial diseases and hold potential in subsequent translation to human diseases.	0	0	0	1000
PMID:37773960	(E) Co-immunoprecipitation of the indicated proteins after mock, anti-FLAG, or anti-HA immunoprecipitation followed by western blotting.	0	0	0	1000
PMID:33052669	Recently, Zimmermann et al. 93 characterized the methanol extracts of biobased plastics using nontargeted LC-MS/MS screening.	0	0	0	1000
PMID:33052669	These current limitations in untargeted chemical analysis highlight the importance of further studies to improve databases, leading to the enhanced confidence of unknown environmental compounds.	0	0	0	1000
PMID:37854694	Furthermore, the triple mutant animals also showed deficiency in spreading dsRNA expressed in neurons.	0	0	1	1000
PMID:34325308	clk-1 mutants had reduced amounts of amino acids compared to WT, such as glutamine and isoleucine.	0	0	0	1000
PMID:32605985	Stocks of all antibiotics of 10 mg/ml were made in dimethyl sulfoxide (DMSO) or double-distilled water (ddH 2 O).	0	0	0	1000
PMID:37891160	One day-old adult egl-17p>lin-39::gfp animals contained between two and eight LIN-39::GFP-positive cells, while no NLS::GFP expression could be detected in adult egl-17p>nls::gfp controls (Fig. 2C).	0	0	1	1000
PMID:37910589	Similarly, overexpression of GRK-2CT in ric-8(md1909) mutants that have low levels of Gα ODR-3 (see Fig 5) was not sufficient to rescue cilia morphology (Fig 6B and S3 Table), indicating that cilia defects in ric-8 mutants are unlikely to be caused by excess of free Gβγ subunits.	0	0	1	1000
PMID:37930961	UMAP plots were generated using the single-cell RNA sequencing (scRNA-seq) data set for L2 stage C. elegans that was previously published [35] and reanalyzed and re-projected by Packer et al. [72] with improved cell type annotations.	0	0	1	1000
PMID:37910589	Transgenic C. elegans were generated by standard germline transformation.	0	0	0	1000
PMID:37910589	We chose BiFC over traditional biochemical approaches because both RIC-8 and ODR-3 are expressed in many cell types besides AWC [8,41], so BiFC would allow us to evaluate interaction between these proteins in the relevant in vivo context.	0	0	1	1000
PMID:37975568	(E-F) C. elegans oogenesis onset (E) and fertilization rates (F) on the E. coli K-12 HT115 bacteria were compared to those of C. elegans on OP50 and CS180.	0	0	0	1000
PMID:33848804	These extracts, fractions, and compounds were used as photosensitizers for the inactivation of bacteria and fungi by red light at 660 nm.	0	0	0	1000
PMID:34312397	Figure 3e was captured only once due to the motion of the imaged worm.	0	0	0	1000
PMID:37980413	Loss of function in the lon-3 collagen causes widening of annuli; 35 in such mutants BLI-1::mNG puncta rows were normal in orientation but individual puncta were larger or brighter than in wild type.	0	0	1	1000
PMID:33848804	Next, we quantified the major compounds from TWE and TW-F5, which are responsible for the APDT effects.	0	0	0	1000
PMID:33052669	Here, we conducted soil toxicity tests using the nematode Caenorhabditis elegans as a model organism, and 13 microplastics were chosen as target materials; six different compositions (high-density polyethylene, HDPE; poly-(ethylene terephthalate), PET; polypropylene, PP; polystyrene, PS; low-density polyethylene, LDPE; polyacrylonitrile, PAN) and three different shapes (fragments, film, fibers) w…	0	0	0	1000
PMID:37928537	A 20 mL drop of P. aeruginosa PA14 culture was seeded in the center of 6.0 cm NGM plates and cultured at 37°C for 24 h.	0	0	0	1000
PMID:37773960	ROIs were hand drawn around the 2 to 4 posterior-most intestinal cells and the TIR-1 puncta were quantified using the object counts feature in NIS-Elements, which separated TIR-1::wrmScarlet puncta from the autofluorescent gut granules that appear in both the FITC and mCherry channels.	0	0	1	1000
PMID:37980413	Animals were washed 3x in M9 and imaged immediately.	0	0	0	1000
PMID:37953666	To learn more about the evolutionary origins of RML-3, we performed a BLASTP search to obtain all available homologous sequences from the RefSeq database using the C. elegans RML-3 protein sequence (accession NP_509046.1).	0	0	0	1000
PMID:37773960	To address whether DRL-1 possesses kinase activity, we used CRISPR/Cas9 to generate a DRL-1 P269S mutation, which is analogous to the FLR-4 P223S hypomorphic mutation that is positioned within the activation loop of the kinase domain and yields temperature-sensitive phenotypes [19].	0	0	0	1000
PMID:18797952	The Frizzled receptor Dm Frizzled-1 contains 19 lysines, and 1 (5%) is conserved (Fig. 3a).	0	0	0	1000
PMID:33052669	5][96] For example, the desorption half-lives of polychlorinated biphenyls from PE pellets are estimated to be 14 days to 210 years, 94 and the leaching rate of brominated diphenyl ether-209 from the HDPE plate is calculated as 2.1 × 10 5 ng/(m 2 days). 97	0	0	0	1000
PMID:37953666	The best-fitting substitution model was determined by ModelFinder (Kalyaanamoorthy et al, 2017) using the "-m AUTO" command or the substitution model was specified as shown in Appendix Fig S2 using the "-m" command.	0	0	0	1000
PMID:18797952	For Smads, we first confirmed our data (Newfeld and Wisotzkey 2006) that there are only eight Smads in mammals (Smad8 and Smad9 are the same).	0	0	0	1000
PMID:37980357	The IDT CRISPR HDR design tool (https://www.idtdna.com/pages/tools/alt-r-crispr-hdr-design-tool) was used to generate repair templates and guide sequences.	0	0	0	1000
PMID:34312397	The photomasks were rotated at a constant speed of 540-600 revolutions per minute.	0	0	0	1000
PMID:37946042	In contrast, crtc-1 CBD-/-does not change H3K4me3 levels in set-2 mutants (Fig. 4a and Extended Data Fig. 4a).	0	0	0	1000
PMID:37928537	In contrast, RNAi-mediated knock-down of the DBL-1/TGF-b pathway genes sma-3, sma-6, or dbl-1, enhanced sensitivity of wild-type worms to PA14 infection (Figures 3G-I).	0	0	0	1000
PMID:37975568	However, ins-6 mutants had no early expression of lin-41::GFP (Figure 5D and F, Figure 5-source data 1) or oma-1::GFP (Figure 5E, Figure 5-source data 1) at mid-L4 on CS180.	0	0	1	1000
PMID:37995185	Protein expression was induced with 1mM IPTG in 400 mL of BL21 DE3 pLys cells at OD = 0.6-0.8, by incubation at 25 C for 3 h.	0	0	1	1000
PMID:37773960	F2 recombinants from the second backcross that displayed the suppression phenotype were singled, the resulting plates were allowed to starve, the animals across all individual plates were pooled, and genomic DNA was prepared from the pool using the Qiagen Gentra Puregene Tissue Kit [78].	0	0	0	1000
PMID:37930961	On day 4, the number of F1 Ex(+) and Ex(-) animals that grew to L4 or adulthood were counted and expressed as a fraction (percentage) of total number of Ex+ and Ex-worms counted.	0	0	0	1000
PMID:18797952	Modifications affecting lysine residues such as ubiquitination and sumoylation modulate the activities of numerous proteins including TGFb and Wnt pathway components.	0	0	0	1000
PMID:37885348	**P < 0.01, ****P < 0.0001; ns: not significantly different.	0	0	0	1000
PMID:37773960	Importantly, loss of flr-2 was significantly more effective in suppressing DRL-1 depletion than a null mutation in either pmk-1 or tir-1 (Fig 7D ), suggesting that FLR-2/FSHR-1 may function through multiple parallel pathways to modulate growth and lipid homeostasis.	0	0	0	1000
PMID:37773960	Using a strain expressing TIR-1::wrmScarlet [24], we tested whether loss of drl-1 could enhance TIR-1 phase transition, which is visible as intestinal puncta that are distinct from the autofluorescent gut granules.	0	0	1	1000
PMID:34312397	Since the model matrix is well-conditioned, no regularization is used in the reconstruction procedure.	0	0	0	1000
PMID:34299431	However, some of these platforms demand significant technical knowledge, skill and experience to set-up and calibrate, in order to achieve repeatable/reproducible results for routine use, such that "off-the-shelf", commercially available systems can present advantages in terms of cost and time.	0	0	0	1000
PMID:37930961	We cannot exclude the possibility that if expressed at the correct time in the correct tissues and at high enough levels, that other C. elegans PGPs might be able to substitute for PGP-14.	0	0	1	1000
PMID:33848804	f. is a traditional medicinal plant and has long been used in East Asia to treat many diseases.	0	0	0	1000
PMID:37980413	Animals were grown at 20 °C as synchronized populations following bleach treatment and collected at different L4 substages as indicated by vulval morphology.	0	0	0	1000
PMID:38089934	C. elegans has scavenger cells called coelomocytes in the pseudocoelom.	0	0	0	1000
PMID:37910589	Collectively, these results suggest that RIC-8 and ODR-3 associate in vivo in AWC, and that the C-terminus of RIC-8 may contribute to but is not essential for this interaction.	0	0	1	1000
PMID:33052669	A central hypothesis is that microplastics can carry harmful hydrophobic organic pollutants with strong sorption capacity 35 and that leaching of chemical additives from microplastics can be expected. 36	0	0	0	1000
PMID:37946042	Therefore, it will be critical to identify components that integrate histone marks with gene expression, such as CRTC-1.	0	0	1	1000
PMID:37910589	Interestingly, we did not consistently observe BiFC along the entire length of the AWC dendrite.	0	1	0	1000
PMID:18797952	With regard to lysine context, in both pathways conserved lysines are often associated with conserved adjacent upstream hydrophobic residues.	0	0	0	1000
PMID:37995185	The beads were incubated with embryo lysate with GST-LMN-1, GST-LMN-1 H , or GST-LMN-1 T and kept for end-on rotation for 2-3 h at 4 C.	0	0	0	1000
PMID:37980413	To address whether the BLI collagens function in a common pathway in strut biogenesis we examined their genetic interactions and localization dependence.	0	0	0	1000
PMID:37854694	These results indicate that inactivation of UNC-108 suppresses tbc-3(tm9833) RNAi deficiency.	0	0	0	1000
PMID:37953666	Relevant bootstrap branch support values > 90 are indicated by asterisks or numbers.	0	0	0	1000
PMID:37854694	We also found that unc-108(n3263) single mutant animals were more sensitive to lin-1 feeding RNAi than wild-type animals (Figure 6D), suggesting that UNC-108 activity antagonizes systemic RNAi silencing.	0	0	0	1000
PMID:37930961	Similar to our previous work with the sms-5(0) null mutant [20], we examined pgp-14(0) sensitivity to 508 molecules of our worm-active library [53].	0	0	0	1000
PMID:18797952	From this perspective we should note that recent experiments in our lab also implicate ubiquitination in TGFb signaling.	0	0	0	1000
PMID:37885348	The AB128 stage occurs about 190 min after fertilization, when the ventral cleft appears.	0	0	0	1000
PMID:33848804	Based on these data, we concluded that APDT with TWE effectively treated S. pyogenes infection in the model animal C. elegans without severe side effects.	0	0	0	1000
PMID:30291426	Further, the predictions of individual classifiers were integrated through an evolutionary genetic algorithm.	0	0	0	1000
PMID:32605043	Both free and encapsulated terpene fractions were quantified by HPLC operated with 32 Karat TM software version 7.0 (Beckman Coulter, Inc, Brea, CA, USA), using a Waters Symmetry ® C18 column (3.5 µm, 4.6 × 150 mm) with acetonitrile:water 70:30 as a mobile phase, flow rate at 1 mL/min, injection volume of 10 µL, and terpene detection at 254 nm.	0	0	0	1000
PMID:37980357	b Top, timeline of remodeling, approximate timing of transitions between larval stages and adulthood are indicated.	0	0	0	1000
PMID:33848804	Duplicate or triplicate agar plates were used for each CFU determination.	0	0	0	1000
PMID:37885348	AKT-1 is mainly expressed in the cytoplasm.	1	0	0	1000
PMID:37773960	Furthermore, pha-4 is required for the life span increase that results from loss of drl-1 or flr-4 [17,20].	0	0	0	1000
PMID:37928537	The number of worms within the PA14 lawn was counted at 2, 4, 6, 8 and 10 h post-exposure.	0	0	0	1000
PMID:37891160	The role of hox genes in cell cycle regulation is of particular importance during cancer formation, where increased hox gene expression induced by oncogenes, growth factors or epigenetic changes drives tumor cell proliferation (reviewed in 6,7,12,13 ).	0	0	1	1000
PMID:34312397	Each one of the captured signals yielded the same result image.	0	0	1	1000
PMID:34268480	Our goal was to define the relationships between BTBD9 and MEIS1 in the pathogenesis of RLS.	0	0	0	1000
PMID:37930961	We found that both pgp-14 and sms-5 null mutants have obviously less NR signal associated with the cuticle compared to the wild type (Fig 6A -6C).	0	1	0	1000
PMID:33052669	Finally, the real picture for plastics typically means the presence of a mix of additives, 81 with a range of K D (Figure S4C).	0	0	0	1000
PMID:32605043	Large doses are required, as >90% of orally administered thymol is rapidly absorbed in the stomach and proximal intestine, resulting in less than 10% reaching the target sites where STNs reside.	0	0	0	1000
PMID:37980413	Worms were immobilized using 5 mM levamisole in M9.	0	0	0	1000
PMID:37975568	These findings suggest that ASJ modulates early onset of oogenesis by producing INS-6.	0	0	1	1000
PMID:37930961	This suggests that the lipid barrier within the cuticle may serve as a sink for other crystalizing molecules beyond wact-190 and wact-469.	0	0	0	1000
PMID:37975568	To identify the critical periods for food type-dependent effects on onset of oogenesis and on fertilization, we grew worms on one food type and switched them to the second food type at different stages of larval development.	0	0	0	1000
PMID:34286017	4. The 2-nonanone concentration used in our paradigm is relatively high compared to concentrations of other odorants used in C. elegans odor-taxis analysis, which are in general 10 -3 -10 -4 at odor source (Bargmann et al., 1993).	0	0	0	1000
PMID:37930961	As the objects extend in space, they can be seen either piercing the plasma membrane (Fig 2C ,2C', 2I and 2J) or adjacent to the plasma membrane like a finger pushing on the skin of a balloon (Fig 2F and2F').	0	0	0	1000
PMID:32605985	As shown in Table 1, the MIC of PQ401 was 4 g/ml against all of the MRSA strains tested as well as the VRSA strain VRS1 (Table 1).	0	0	0	1000
PMID:34268480	Does this mean the last 4 days that were used in the analysis according to Lyu et al. 2019 or did the mice spend four times seven days in the running wheel?	0	0	0	1000
PMID:37975568	Worms fed OP50 started to express lin-41::GFP only at late L4 (34%), when most animals on CS180 (69%) had already expressed the GFP marker (Figure 1H, Figure 1-source data 1).	0	1	0	1000
PMID:37946042	Separately, inactivation of AP-1 components, JUN-1 and FOS-1 alone does not suppress set-2 longevity (Fig. 2j,k), probably due to redundancy with other AP-1 components 32 .	0	0	0	1000
PMID:32211035	In this paper, we propose a deep neural network named 4mcDeep-CBI, which can further boost the performance of identifying 4mC sites.	0	0	0	1000
PMID:32611119	Given that the function of those neurons is very specific, we concentrated here on the largest component, which is shown in Fig. 1 according to the cell type (including muscle cells receiving innervations from neurons), and the links are colored according to the type of the receiving cell.	0	0	0	1000
PMID:33052669	The most efficient method was used to follow the influence of microplastics size and concentration on the ecotoxicological assessment.	0	0	0	1000
PMID:37980357	As expected, photostimulation of DA/B motor neurons (625 nm, 14 mW/cm 2 ) enhanced dorsal turning in control animals, often leading to large dorsally oriented circles (Fig. 4d,g).	0	0	0	1000
PMID:37980413	bli-1 was localized to an interval defined by the left end of mnDf90 and the right ends of mnDf57 and mnDf58, a region spanning three cosmid clones.	0	0	0	1000
PMID:34299431	These compounds were supplied at a concentration of 10 mM in 100% dimethyl sulfoxide (DMSO).	0	0	0	1000
PMID:32605043	Terpenes like L-carvone also have a high solubility but the kinetics of release are slow, likely due to terpene-lipid interaction in YPs, and as result of the slower rate of terpene release, L-carvone is fast-acting only at high doses.	0	0	0	1000
PMID:37910589	To determine whether phosphorylation of C. elegans RIC-8 at Ser467 and Ser472 is similarly important for its function in ciliogenesis, we expressed the RIC-8::TagRFP construct with both residues mutated to alanines (RIC-8 S467A,Ser472A ) in the ric-8(md303) background under the bbs-8p and found that this mutant construct also failed to rescue AWA cilia morphology (Fig 3B and 3C and S3 Table).	0	0	1	1000
PMID:37975568	To verify that the potential loss of CS180 cue(s) was not due to the cue(s) adsorbing to the membrane, we pre-incubated 3-4 ml of the CS180-conditioned medium with a postage stamp-sized 0.45 μm diameter nylon membrane.	0	0	0	1000
PMID:32611119	Here, z t is the external input at time t and v i is the weight between the input and neuron i.	0	0	0	1000
PMID:37980413	h BLI-1::wrmScarlet puncta were complementary to gaps in the fibrous layer as shown here by DPY-13::mNG knock-in (see Supplementary Fig. 3f).	0	1	0	1000
PMID:37885348	D The hatching rate of atgl-1(xd314) and N2 when mTORC2 component genes are knocked down.	0	0	0	1000
PMID:30291426	In this study, various classifiers, namely KNN, PNN, and SVM are used.	0	0	0	1000
PMID:37980413	Moreover, Bli phenotypes can be suppressed in double mutant combinations with other cuticle mutants, some of which also display altered strut distribution by phase-contrast microscopy 43 .	0	0	0	1000
PMID:32605043	Adult worms were harvested from infected rodents and washed using prewarmed medium (RPMI 1640 with 25 mM HEPES (pH 7.2)) and antimicrobials (100 U/mL penicillin, 100 µg/mL streptomycin, 1 µg/mL fungizone).	0	0	0	1000
PMID:37946042	Interestingly, the point mutation in the CBD domain promotes cis-vaccenic acid accumulation while the null mutation did not, suggesting some interaction between functional domains of CRTC-1 in lipid regulation that warrants further study.	0	0	0	1000
PMID:37928537	The PA14 avoidance assay was performed with minor modification as previously described (39).	0	0	0	1000
PMID:34325308	The column temperature program was set at 80 • C for 2 min, and it was raised at a rate of 5 • C/ min to 300 • C and held for 5 min, making a total run time of 51 min.	0	0	0	1000
PMID:37885348	We added vitamin B12 to the OP50 medium.	0	0	0	1000
PMID:37980357	DVE-1 regulation of synapse elimination shares interesting parallels with a previously described pathway for the elimination of postsynaptic structures at mouse glutamatergic synapses through transcriptional regulation by Myocyte Enhancer Factor 2 (Mef2) 65,66 .	0	0	0	1000
PMID:37910589	We next wanted to test if AGS-3 is required for AWC-mediated olfactory behavior, which is mediated by canonical GPCR-ODR-3 signaling [86].	0	0	0	1000
PMID:37885348	M The level of phosphorylated AKT-1, detected by western blot, is decreased in atgl-1(xd314) mutants.	0	0	1	1000
PMID:37980413	As detailed below, mutations in collagens bli-1, bli-2, and bli-6 cause adultspecific Bli phenotypes ranging from mild to severe.	0	0	0	1000
PMID:37995185	Purification of GST-tagged LMN-1, LMN-1 H , and LMN-1 T fragments GST-LMN-1 was amplified from cDNA and cloned in pETM30 protein expression vector (6xHis-GST-TEV-LMN-1) and the purification was done as described. 15	0	0	1	1000
PMID:37910589	*** indicates different from wild type at p < 0.001 (Mann Whitney test).	0	0	0	1000
PMID:37953666	The C. elegans cuticle is structured as dorsal and ventral regions covering the broad dorsal and ventral hypodermis and the narrow lateral regions overlying the seam cells (Johnstone, 1994).	0	0	0	1000
PMID:37928537	To examine the genetic relationship between gonadal INX-14/GLP-1 signaling and the lysosomal pathway, we examined the survival rate of wild-type animals or inx-14(ag17) mutants fed with control, hlh-30 or lipl-1 RNAi.	0	0	0	1000
PMID:32605043	Terpenoids (e.g., terpineol, carvacrol, thymol) are modified terpenes containing additional functional groups (usually oxygen-containing groups).	0	0	0	1000
PMID:18797952	For example, our alignments show that in the Frizzled family Ce Mom-5 is distinct from all other family members and in the Dishevelled family the three C. elegans proteins cluster together.	0	0	0	1000
PMID:37910589	Specifically, the RIC8A fragment encompassing residues 1-453 (RIC8A 1-453 ) exhibited impaired GEF and chaperone activities; however, a smaller C-terminal truncation of RIC8A (RIC8A 1-492 ) displayed robust GEF activity but lost chaperone activity [27,69,70].	0	0	0	1000
PMID:37910589	In addition to their role as non-canonical Gα GEFs, RIC-8 proteins contribute to biogenesis of Gα across eukaryotic species.	0	0	0	1000
PMID:37854694	These results suggest that the RabGAP TBC-3 is involved in the efficient spreading of silencing RNAs in systemic RNAi by regulating membrane trafficking pathways.	0	0	0	1000
PMID:37930961	Second, the two gene products function in analogous anatomical tissues in that both the pharynx channels and the liver canaliculus are side branches of the main digestive tract.	0	0	1	1000
PMID:34325308	The tricarboxylic acid cycle intermediates, amino acids, and sugars were significantly affected in the mitochondrial mutants.	0	0	0	1000
PMID:33848804	Next, 40-50 worms were transferred twice to new NGM agar plates to minimize excess S. pyogenes from the platinum wire during worm transfer.	0	0	0	1000
PMID:37910589	Since RIC-8 is highly conserved, we generated a RIC-8::TagRFP construct lacking the predicted chaperone and GEF domains (RIC-8 1-483 ) and a smaller C-terminal deletion construct that is predicted to have robust GEF activity but impaired chaperone activity (RIC-8 1-522 ) based on sequence alignment between the worm and mammalian RIC8A homologs [27,70] ).	0	0	0	1000
PMID:37930961	The pPRZH1144 construct encodes YFP fused to the N-terminus of PGP-14, is driven by 1.6 kb of sequence upstream of the pgp-14 start codon and is functional (see Fig 3D and3E).	0	0	1	1000
PMID:37980413	The cuticle is patterned by complex interactions between the underlying epidermal cytoskeleton and by interactions between the different cuticle substructures such as annuli and furrows.	0	0	0	1000
PMID:32605043	All in vitro results below used YP-terpenes.	0	0	0	1000
PMID:30291426	In the above equation, ƒ(A) indicates the frequency of adenine, ƒ(C) shows the frequency of cytosine and so on in the sequence of DNA; however, the T symbol indicates the transpose operator.	0	0	0	1000
PMID:37885348	**P < 0.01, ****P < 0.0001.	0	0	0	1000
PMID:37980413	Together these observations suggest that the punctate localization of BLI-1::mNG begins within minutes after its initial secretion into the cuticle.	0	1	0	1000
PMID:37910589	The ROI was defined by outlining AWA cilia with the freehand selection tool, and the image outside of the ROI was cleared using the "clear outside" command.	0	0	0	1000
PMID:37910589	Collectively, our findings describe a novel function for the evolutionarily conserved protein RIC-8 and non-canonical RIC-8-AGS-3-ODR-3 signaling in cilia morphogenesis and uncouple Gα ODR-3 functions in ciliogenesis and olfaction.	0	0	0	1000
PMID:33052669	The texture of our test soil was sandy (sand 89.3%, silt 8.3%, and clay 2.4%), and the pH and water-holding capacity (WHC) were measured as 5.7 ± 0.2 and 0.32 ± 0.10 mL/g, respectively (n = 3).	0	0	0	1000
PMID:32605985	In contrast, we did not observe a significant increase in the PQ401 MIC during the same time frame (Fig. 1D).	0	0	0	1000
PMID:37946042	FAMEs were extracted in 300 μl hexane (Sigma-Aldrich) by vigorous vortexing and centrifuging at 224g for 1 min.	0	0	0	1000
PMID:37995185	Blocking was done in BSA (HiMedia: MB083), and incubation with primary antibodies was done overnight at 40C.	0	0	0	1000
PMID:32626745	The interacting pairs in this dataset were measured by the yeast two-hybrid assay in the DIP database.	0	0	0	1000
PMID:33848804	The treated bacteria were coated onto fresh NGM agar plates.	0	0	0	1000
PMID:37885348	GSY-1 is the C. elegans homolog of the mammalian glycogen synthase GYS.	0	0	0	1000
PMID:34325308	Biological pathways affected by mutants in C. elegans were evaluated by pathway analysis.	0	0	0	1000
PMID:34325308	The objective was to determine the difference between wildtype (WT) and mitochondrial mutants and compare the three types of mutants.	0	0	0	1000
PMID:37980413	Images in Supplementary Fig. 2 used Airyscan SR imaging with a Zeiss Planapo 100x objective NA 1.46, with measured FWHM at 488 nm of 190 nm (xy) and 360 nm (z); at 560 nm the FWHM was 190 nm (xy) and 340 nm (z).	0	0	0	1000
PMID:30291426	In this article, we have applied two different discrete feature extraction methods, namely PseDNC and PseTNC to collect variant and prominent numerical descriptors from the sequences of DNA.	0	0	0	1000
PMID:37928537	PA14 colonies were counted to determine CFU per worm.	0	0	0	1000
PMID:37980413	Mild blistering is defined as small blisters on the nose and/or tail, or one mediumsized blister in the body; intermediate is defined as several mediumsized blisters, and severe blistering is defined as large blisters extending along the entire body, leading to defects in egg laying, 123.	0	0	0	1000
PMID:37946042	More than 2,000 day-1 adults were used for each sample.	0	0	0	1000
PMID:37980413	These observations suggest ECM components can form highly specific structures despite not being exclusively localized to such structures.	0	0	1	1000
PMID:37885348	For western blotting, the protein samples were run on SDS-PAGE gels and transferred to nitrocellulose membranes (1215458, GVS), then blocked with 5% nonfat milk.	0	0	0	1000
PMID:37946042	The crh-1(n3315) mutant was provided by Mark Alkema.	0	0	0	1000
PMID:37980357	Also, we did not observe strong temporal regulation of DVE-1 expression in GABAergic neurons prior to or during remodeling, raising important mechanistic questions about the timing of synapse elimination.	0	0	1	1000
PMID:37885348	DAF-16::GFP was expressed from the bean stage and was mainly localized in the nucleus at the comma stage and the 1.5-fold stage.	1	0	0	1000
PMID:37930961	How permeability barriers are established is not well understood.	0	0	0	1000
PMID:33848804	Furthermore, analysis of the mass-to-charge ratio (m/z) values demonstrated that these compounds were closely related to pheophorbides a or b.	0	0	0	1000
PMID:37946042	The mass spectrometry analyzer operated in data-dependent acquisition mode with a top ten method at a 300-2,000 Da mass range.	0	0	0	1000
PMID:33848804	The vehicle control group showed 690 ± 57 CFU/worm; in contrast, the ADPT group showed a 17-fold decrease in the bacterial number associated with C. elegans, and the APDT group had 41 ± 4 CFU/worm (Fig. 10A).	0	0	0	1000
PMID:37930961	The experiment was performed in three biological trials with 2-3 technical repeats with each technical repeat having more than 40 worms counted.	0	0	0	1000
PMID:37946042	In contrast, DEGs in group 2 are enriched in the gonad (Fig. 3b).	0	0	1	1000
PMID:37946042	Although CRTC-1 governs AMPK-mediated longevity and metabolism via the CREB transcription factor 3 , CRH-1 and CRH-2 are dispensable for longevity in set-2 mutants (Fig. 2g,h).	0	0	0	1000
PMID:37995185	The inefficient chromosome capturing by the microtubules is seemingly not because of defective kinetochore organization or the microtubule emanation capacity of centrosomes.	0	0	0	1000
PMID:37980357	Our analysis of potential DVE-1 targets revealed the enrichment of genes in other pathways that may be important for the removal of synapses, in particular UPS pathway genes.	0	0	0	1000
PMID:37975568	These worms produced less progeny (Figure 3A, Figure 3-source data 1) and expressed the oogenesis reporter earlier than animals grown continuously on OP50 (Figure 3B, Figure 3-source data 1).	0	0	1	1000
PMID:37980413	All bli mutants examined displayed aberrant or missing struts in TEM; for example no struts were observed in >500 sections of bli-1(e944) or bli-2(e768) mutants and in >300 sections of bli-6(n776) (Fig. 2b-d).	0	0	1	1000
PMID:33848804	Five worms from each plate (control, TWE, red light, and TWE + red light) were transferred to fresh BHI broth (0.5 ml) and heavily vortexed.	0	0	0	1000
PMID:37975568	Thus, our data show that, unlike ASI, ASK, and AWA, the neuron ASJ modulates the worm's total progeny in response to food cues.	0	0	0	1000
PMID:37980413	A more systematic analysis of apical ECM components and localization could reveal such mechanisms of patterning and nanoscale organization.	0	0	1	1000
PMID:32605985	After washing the plate 8 times with M9 buffer using a microplate washer (BioTek ELx405; BioTek, VT, USA), worms were stained with 0.7 M SYTOX Orange.	0	0	0	1000
PMID:18797952	Sequences were also analyzed for a nonconsensus sequence sumoylated in human Smad4 (VKYC-Lys 113 [Long et al. 2004]) but none were found.	0	0	0	1000
PMID:37928537	The mammalian reproductive system not only produces offspring for the maintenance of the species, but also functions innate and adaptive immune response to internal and external stimuli for homeostasis.	0	0	0	1000
PMID:37975568	Thus, we explored the potential nature of the CS180-derived cue(s) that affect oocyte physiology and supplemented OP50-fed worms with CS180-conditioned media.	0	0	0	1000
PMID:37980413	Reduction in bli-1 function via RNAi induces epidermal responses to injury such as upregulation of the antimicrobial peptide nlp-29; 28 we confirmed this nlp-29 upregulation in young adults using bli-1 and bli-2 mutants (Fig. 1b).	0	0	0	1000
PMID:33848804	Streptococcus pyogenes ATCC12344 was obtained from the American Type Culture Collection (ATCC, Rockville, MD, USA).	0	0	0	1000
PMID:34299431	As expected, compound HF-00014, identified in the primary screen against C. elegans (in the transition from L4 to the adult stage) and achieving 83% motility inhibition (see Table 1), exhibited a dose-dependent effect.	0	0	0	1000
PMID:37773960	It is possible that our imaging and analysis approach, using a different microscopy setup and deconvolution/denoising software, accounts for this difference.	0	0	0	1000
PMID:37885348	Put together, these results indicate that reduction of the sinh-1/age-1-akt signal represents an intrinsic metabolic plasticity in atgl-1(xd314).	0	0	0	1000
PMID:33052669	The numbers of replicates were 4 (for method 1), 8 (HDPE, PET, PP, and PS fragments for method 2), and 4 (LDPE films and PAN fibers for method 2), and control sets were prepared with a matching equal number of replicates for every microplastic treatment set.	0	0	0	1000
PMID:30291426	Tables 1, 2 and 3 present the experimental results of individual and ensemble classifiers for the three datasets S 1 , S 2 , and S 3 .	0	0	0	1000
PMID:37773960	Together, these data demonstrate an intestinal role for DRL-1 in the regulation of lipid allocation, growth rate, and body size.	0	0	1	1000
PMID:37885348	In this study, we explored the mobilization of nutrients during C. elegans embryogenesis.	0	0	0	1000
PMID:18797952	Smads were as follows: Ce Sma-2, NP_498931; Ce Sma-3, NP_498493; Ce Sma-4, NP_001040864; Ce Daf-3 iso-a, AAK68348; Ce Daf-3 iso-b, AAM54188; Ce Daf-3 iso-c, AAM54189; Ce Daf-8, NP_492321; Ce Daf-14, NP_501880; Ce 1L81 (Tag-68), NP_492746; Dm Med iso-a, NP_524610; Dm Med iso-b, NP_733438; Dm dSmad2, NP_511079; Dm Mad, NP_477017; Dm Dad, AAN13728; Mm Smad1, AAG41407; Mm Smad2 iso-a, EDL09484; Mm Sm…	0	0	0	1000
PMID:37928537	It will be quite interesting to investigate the mechanisms underlying how Notch signaling transmits defense signaling to the intestine in future.	0	0	0	1000
PMID:37930961	Merge 1 is the merge of the PGP-14 and SMS-5 micrographs, and merge 2 is the merge of the PGP-14 and CFW micrographs.	0	0	0	1000
PMID:37975568	These important findings illuminate a role for insulin-like peptides in linking food type with reproduction and provide a framework for understanding evolutionary forces that may have shaped insulin-like signaling pathways in invertebrates.	0	0	0	1000
PMID:37885348	The signals were visualized with a High-sig ECL Western Blotting Substrate kit (Tanon).	0	0	1	1000
PMID:37910589	Is RIC-8 required for AWC-mediated chemotaxis?	0	0	0	1000
PMID:37980357	In the mtUPR, DVE-1/SATB is thought to organize loose chromatin to induce the expression of chaperones and proteases 31,58,61 .	0	0	1	1000
PMID:37975568	Based on the substages described by Mok et al., 2015, early L4 corresponded to the L4.0 to L4.2 substages; mid-L4, to the L4.3 to L4.5 substages; late L4, to the L4.6 to L4.8 substages, when the finger-like structures that formed at the sides of the vulva (red arrowheads in Figure 1F) had started to migrate ventrally; and lethargus to the L4.9 substage.	0	0	0	1000
PMID:33848804	The data are representative of at least three independent experiments.	0	0	0	1000
PMID:37980413	A third bli-1 knock-in ju1676 inserted GFP after L737 and caused enhancement of the Bli phenotype of bli-6(0), suggesting a cryptic loss of function; its localization was not examined in detail.	0	0	1	1000
PMID:30291426	First, a classifier is trained and the prediction is noted.	0	0	0	1000
PMID:32605043	In contrast, T. muris whipworms do not ingest YPs and the terpene mode of action on this whipworm depends only on terpene release from YPs into the medium.	0	0	0	1000
PMID:37910589	Specifically, RIC-8 functions as a chaperone that promotes folding of nascent Gα subunits prior to their incorporation into the heterotrimeric complex with Gβγ and regulates their membrane localization [29,[31][32][33].	0	0	1	1000
PMID:37946042	Excessive iodoacetamide was quenched using 10 mM dithiotheritol.	0	0	0	1000
PMID:37980413	See Supplementary Data 1 for primers, plasmids, and flanking sequences for knock-in sites.	0	0	1	1000
PMID:38089934	vps-45 (tm246); arIs37 was incubated at 20 °C for 24 hours prior to assay.	0	0	0	1000
PMID:37980413	Suppression of blister formation might also reflect the default formation of cuticle more resembling those of larval stages, which do not contain a medial layer or struts.	0	0	0	1000
PMID:32211035	4mcPred-IFL adopted an iterative feature representation algorithm, which reached the maximum when the number of iterations was 30 and ACC was 0.9001, and then gradually converges to a stable state.	0	0	0	1000
PMID:37953666	Our work supports the emerging notion that the domestication of bacterial genes by iHGT is more widespread in shaping metazoan evolution than currently appreciated and can provide diverse functional capabilities to specific metazoan lineages because of constant and ubiquitous exposure to bacteria.	0	0	0	1000
PMID:37854694	We mutagenized the double mutant using ethyl methanesulfonate (EMS) and screened for mutants that were defective in feeding RNAi (see STAR Methods for details).	0	0	0	1000
PMID:34325308	These mutations are linked to coenzyme Q deficiency, which plays a role in the disruption of the antioxidant and mitochondrial respiratory chain.	0	0	0	1000
PMID:34325308	Mutations in clk-1 affect multiple physiological processes in C. elegans.	0	0	0	1000
PMID:34325308	GC-MS data were converted to *.abf files and submitted to MS-DIAL software.	0	0	0	1000
PMID:34325308	The number of significantly affected metabolites in the mutants compared to WT was 56, 80, and 51 for clk-1, mev-1, and phb-2, respectively.	0	0	0	1000
PMID:37930961	This suggests that there may be other PGPs that work with SMS-5, and other sphingomyelin synthases that function with PGP-14.	0	0	0	1000
PMID:37980413	Moreover, using superresolution imaging we find struts display internal organization into tube or cone shaped structures.	0	0	1	1000
PMID:37980413	Fractions were precipitated with methanol/chloroform and resuspended in 100 μl of rehydration buffer from which 30 μl was boiled with 10 μl of 4X Laemmli buffer for 5 min and run on 7.5% precast polyacrylamide gel for 60 min then transferred to 0.45 micron nitrocellulose membrane (Bio-Rad) at 4 °C for 90 min using Bio-Rad WET transfer system.	0	0	0	1000
PMID:37885348	Compared to wild-type N2, ATP levels were significantly reduced in atgl-1(xd314) embryos measured by bioluminescence assay (Fig 3H).	0	0	1	1000
PMID:37885348	Reduced insulin signaling promotes dauer formation in C. elegans (Riddle et al, 1981).	0	0	0	1000
PMID:33848804	C. elegans is gaining increasing acceptance for use in many biological effect observations and analyses for determining pathogenicity, host immunity, and drug discovery [12][13][14].	0	0	0	1000
PMID:33848804	Staphylococcus species are commonly and abundantly found on human skin [29].	0	0	0	1000
PMID:37885348	Embryogenesis failure associated with defective lipolysis can also be rescued by loss of function of sinh-1 or age-1.	0	0	0	1000
PMID:32611119	In this paper, we have analyzed the architecture of the neuronal network of the roundworm C. elegans, which has been fully mapped experimentally, 18,24,25 and can thus be considered a realistic model system to study information processing in the brain.	0	0	0	1000
PMID:37930961	Indeed, we observe a significant decrease in GFP::NT-lysenin signal in the pgp-14(0) mutant background (p = 0.004; Fig 6I and6J).	0	0	1	1000
PMID:18797952	However, an additional lysine in the MH2 lies in a highly conserved context in Ce Daf-3, fly, and mammalian I-Smads but not in Ce 1L81 (Table 1).	0	0	0	1000
PMID:33848804	The longer wavelength range of 600-800 nm is most suitable due to the maximum tissue penetration [19].	0	0	0	1000
PMID:37946042	Loss of set-2 significantly increased lifespan in crtc-1 null mutants containing neuronal crtc-1 S>A (Fig. 3h).	0	0	0	1000
PMID:37953666	Here, we report that the nematode gene rml-3 has been acquired by iHGT from bacteria and that it enables exoskeleton resilience and protection against environmental toxins in Caenorhabditis elegans.	0	0	0	1000
PMID:34286017	Because there are two odor sources in the plate, the measured concentrations are fitted to the following function with two saturation curves.	0	0	0	1000
PMID:37885348	After aligning the Z-stacks, the mitochondria were traced and 3D-reconstructed in embryos.	0	0	0	1000
PMID:33848804	All samples dissolved in water-DMSO mixtures (1:1) were added to a plate and irradiated at a distance of 3 cm from red light (LED, 660 nm wavelength, intensity 390 ± 20 W/m 2 ) for 30 min.	0	0	0	1000
PMID:34325308	For a better understanding of overall metabolome differences, a heatmap was plotted.	0	0	0	1000
PMID:32605043	Reagents for worm culture medium were purchased from Gibco (Gaithersburg, MD, USA).	0	0	0	1000
PMID:37980413	Using 3D-SIM super-resolution microscopy we have uncovered previously unknown nanoscale organization of struts.	0	0	0	1000
PMID:37975568	However, the daf-2(e1370) mutant fertilization rate on OP50 still differed from that on CS180 (Figure 8B, Figure 8-source data 1).	0	0	0	1000
PMID:37980413	BLI-1-like collagens with extended N-and C-terminal domains can be identified in the genomes of multiple species in the Caenorhabditis genus 45 , with highest similarity to BLI-1 within the Elegans supergroup.	0	0	0	1000
PMID:37854694	This is consistent with the fact that triple mutant animas show no obvious developmental defect and produce viable progeny.	0	0	0	1000
PMID:37928537	Total RNA (1 µg) was obtained as described above from the germline-specific DCL569 RNAi strain fed with L4440 empty vector control, inx-14 RNAi (prior to PA14 infection), or OP50 for 24 hours.	0	0	0	1000
PMID:37885348	For morphogenesis, the relative cell position was quantified during embryogenesis.	0	0	0	1000
PMID:33848804	The APDT with TWE and TW-F5 groups showed significantly higher growth than the TWE and TW-F5 single treatment groups, respectively.	0	0	0	1000
PMID:37930961	Cuticle lipids are known to act as xenobiotic barriers in insects [49,50].	0	0	0	1000
PMID:37975568	Considering the pleiotropic effects of insulin signaling on metazoan reproduction (Das and Arur, 2017), it is possible that the multiple ILPs present in other animals (Allen et al., 2015) will also have specific roles in coordinating oogenesis with fluctuations in a given environment.	0	0	0	1000
PMID:33848804	Phytochemical studies have suggested the presence of several types of alkaloids and terpenoids, such as sesquiterpenoids, diterpenoids, and triterpenoids, which are known to possess various biological activities, including cytotoxicity and antiinflammatory activities [2,9].	0	0	0	1000
PMID:32605985	Therefore, for the further development of PQ401 as an antimicrobial therapeutic, it would be critical to minimize potential toxic side effects of PQ401 by nullifying its IGF-1R-inhibitory activity while maintaining its antimicrobial activity.	0	0	0	1000
PMID:37910589	ODR-3, GPA-2, GPA-3, and GPA-13 Gα proteins have been previously shown to localize to AWC cilia [13,72].	0	0	1	1000
PMID:37975568	Together with the increased rate of fertilization in CS180-fed animals (Figure 1D, Figure 1-source data 1), which would depend on the oocyte maturation rate (McCarter et al., 1999), our data suggest that CS180 promotes earlier and faster oocyte development.	0	0	0	1000
PMID:37885348	C Bodipy staining of N2 embryos at different stages.	0	0	1	1000
PMID:37975568	Oocytes are released from this arrest in an assembly-line manner by a hormone secreted from sperm, where the oocyte most proximal to the spermatheca matures first (McCarter et al., 1999;Miller et al., 2001).	0	0	1	1000
PMID:37953666	Eukaryotic RML-1 homologs were identified using C. elegans RML-1 (accession NP_499842.1)	0	0	0	1000
PMID:37928537	Previous studies have revealed that several evolutionarily conserved signaling pathways are required for C. elegans defense response to diverse pathogens, including the PMK-1/p38 mitogen-activated protein kinase (MAPK) (13), insulin/IGF-1 signaling (IIS) (14), and DBL-1/transforming growth factor (TGF-b) pathways (11).	0	0	0	1000
PMID:32605043	For the analysis of the three essential oils, the peak of the main terpene in the oil was used for quantification.	0	0	0	1000
PMID:37885348	The embryonic lethality of atgl-1(xd314) mutants can be rescued by intrinsic downregulation of the sinh-1/age-1-akt signaling pathway or parental supplementation with extrinsic nutrients (Fig 7F).	0	0	0	1000
PMID:37995185	However, the GFP-B55 SUR-6 fluorescence intensity is significantly enriched inside the male pronucleus $50 s before the NEP of the female pronucleus (Figures S5D andS5E; Video S8).	0	1	0	1000
PMID:37980413	BLI-2::mNG also localized diffusely in seam cells from L4.3 (see Fig. S4b) and subsequently in lateral alae.	1	0	0	1000
PMID:37854694	However, triple mutant animals were affected upon act-5 feeding RNAi, although they showed a milder phenotype than the wild type (Figure 4C).	0	0	0	1000
PMID:37946042	Group 1 has significant enrichment of genes expressed in neurons (Fig. 3a).	0	0	1	1000
PMID:37910589	Since global knockout of ric-8 results in full-body paralysis due to the role of ric-8 in regulating neurotransmitter release at the neuromuscular junctions [41], we were unable to assess olfactory behaviors in this genetic background.	0	0	0	1000
PMID:18797952	Three occur in a cluster (Lys 385 , Lys 394 , and Lys 396 ) and one is near the carboxy terminus.	0	0	0	1000
PMID:37773960	An identical analysis was performed for the posterior nuclei, and the data were plotted in Prism 9 and a one-way ANOVA with a Bonferroni correction was performed.	0	0	0	1000
PMID:37773960	We found that flr-2 mutations are stronger suppressors of drl-1 mutant phenotypes than the pmk-1 null mutation, suggesting that FSH-like signaling controls a p38-independent pathway.	0	0	0	1000
PMID:37980357	A TTL-controlled 625 nm light guide coupled LED (Mightex Systems) was used for Chrimson photoactivation (~14 mW/cm 2 ).	0	0	0	1000
PMID:18797952	Frizzled receptors contain a single conserved lysine that resides in an intracellular loop between transmembrane domain 3 and transmembrane domain 4. Further, this lysine resides in a sumoylation consensus site in virtually all Frizzled sequences.	0	0	0	1000
PMID:37995185	The occurrence of multiple nuclei in the AB/P1 blastomeres could be because of spindle assembly defects leading to chromosome segregation errors, or an inefficient NEBD, or a combination of both.	0	0	0	1000
PMID:37930961	Given that the phenotypes and expression patterns of pgp-14 and sms-5 mutants are so similar, we asked whether they are likely to function in the same pathway.	0	0	1	1000
PMID:37953666	Compared to the wild type, rml-3/+ animals showed activation of nlp-29p::GFP and markedly reduced survival under BA treatment (Fig 4E andF).	0	0	1	1000
PMID:37885348	age-1 mutation further reduces the glycogen content in atgl-1(xd314) embryos.	0	0	0	1000
PMID:33848804	Later, among five fractions (TW-F1 to F5) from the TWE, the fractions eluted with 80% and 100% methanol (TW-F4 and TW-F5, respectively) were found to possess high 1 O 2 generation activity (Fig. 2A).	0	0	0	1000
PMID:18797952	However, a gap exists between the immunological observation of posttranslational modification and the identification of the target lysine.	0	0	0	1000
PMID:34312397	Single pixel imaging at megahertz switching rates via cyclic Hadamard masks	0	0	0	1000
PMID:37946042	ash-2 RNAi significantly increased lifespan in wild-type and crtc-1 null mutants (Extended Data Fig. 1d), but this effect was less pronounced in crtc-1 null mutants (median extension in wild type 35% compared to 19% in crtc-1 null mutants), and there was a significant interaction between ash-2 RNAi and genetic background (P = 0.0171 by two-way analysis of variance (ANOVA)).	0	0	0	1000
PMID:37773960	Indeed, genetic rescue of flr-2 under the control of a pan-neuronal promoter partially reverses the growth and body size phenotypes of the drl-1; flr-2 double mutants (S6C and S6D Fig), suggesting that expression of flr-2 in neurons is sufficient to slow the growth of drl-1 mutant animals.	0	0	1	1000
PMID:37854694	However, tbc-3(tm9833) animals were resistant to pos-1 feeding RNAi under lower-dose conditions, where dsRNA-expressing bacteria (HT115) were diluted 10 times, whereas wild-type animals were fully sensitive under the same conditions (Figure 2D).	0	0	0	1000
PMID:32605043	Here, we systematically look at the dose-response efficacy of a wide range of terpenes against a phylogenetically diverse range of STNs.	0	0	0	1000
PMID:32626745	In the future, we can consider whether the problem can be mapped to a multiclassification problem where the prediction result can be a certain type of interaction.	0	0	0	1000
PMID:37885348	We also examined the mitochondrial morphology in hypodermis using a GFP reporter (Zhou et al, 2019).	0	0	1	1000
PMID:37995185	Feeding vectors for a few NPPs (Table S1) were generated by amplifying the gene from either cDNA/gDNA and cloning in L4440 feeding vector (list of all NPPs used in screen provided in Table S1).	0	0	0	1000
PMID:37995185	Multiple kinases act together to bring about these changes and ensure that the duplicated genome is equally partitioned to the daughter cells post-mitosis.	0	0	0	1000
PMID:37995185	Interestingly, microtubules and dynein are dispensable for NEBD in C. elegans embryos.	0	0	0	1000
PMID:37980413	Blots were visualized with Supersignal West Femto detection kit (ThermoFisher) using a LI-COR Odyssey imager.	0	0	0	1000
PMID:32605985	Second, the MIC of PQ401 is 4 g/ml against proliferating MRSA MW2 cells (Table 1), which is 4-fold higher than the MIC (ϳ1 g/ml) of vancomycin, daptomycin, and linezolid (6,20), which are currently used to treat MRSA infections.	0	0	0	1000
PMID:18797952	Alternatively, if interubiquitin linkages occur at Lys 63 (rather than Lys 48 ), then polyubiquitination can stimulate a protein's endogenous activity.	0	0	0	1000
PMID:34299431	By using Mode 1, we achieved a high throughput by being able to capture larval motility within the data acquisition period of 15 min, rather than a period of ≥3 h [19][20][21][22][23].	0	0	0	1000
PMID:34268480	The transcription of Btbd9 in Meis1 KO and the level of Meis1 protein in Btbd9 KO animals were studied.	0	0	1	1000
PMID:37910589	Briefly, assay plates were prepared the day of the assay by adding 10 mL of 2% Difco-agar (BD) in assay buffer (5 mM potassium phosphate, pH 6.0, 1 mM CaCl 2 , and 1 mM MgSO 4 ) to 10-cm round petri dishes.	0	0	0	1000
PMID:34312397	Since the transition between neighboring basis functions is gradual, rather than abrupt, we divide the signal during T into M discrete samples, each corresponding to a sub-pixel shift between the mask and imaged object (Fig. 2b).	0	0	0	1000
PMID:37980357	In C. elegans, the sole previously characterized function for dve-1 is in the regulation of a mitochondrial stress response 31 .	0	0	0	1000
PMID:37910589	Therefore, one intriguing possibility is that C. elegans RIC-8 shapes morphology of specialized wing cilia at least in part by modulating cGMP signaling.	0	0	0	1000
PMID:32605985	S. aureus can readily develop resistance against most clinical antibacterial agents (35).	0	0	0	1000
PMID:37891160	Ectopic AC expression of the second central hox gene mab-5 and, to a lesser extent, the posterior hox gene egl-5 likewise triggered AC proliferation.	0	0	1	1000
PMID:32211035	The differential susceptibility of foreign DNA and self-DNA suggests that some process, such as cytosine methylation, may be affording protection to nuclear DNA (Carpenter et al., 2012).	0	0	0	1000
PMID:33848804	Gentamycin or vancomycin (100 μg/ml) for MRSA served as a positive control.	0	0	0	1000
PMID:32611119	Recombination was performed by selecting a cutoff neuron randomly, splitting the rows of the adjacency matrix at that neuron, and the rows above it from one parent and below it from the other.	0	0	0	1000
PMID:37773960	To generate missense mutations using CRISPR/Cas9 gene editing, single-stranded oligodeoxynucleotides were used as donor molecules [75].	0	0	0	1000
PMID:37946042	Collectively, our data indicate that the co-transcriptional role of CRTC-1 through its CBD domain (hereafter named CRTC-1 CBD , referring to the functional wildtype coactivator domain) regulates H3K4me3-dependent longevity.	0	0	0	1000
PMID:33848804	Then, we tested whether the photosensitizer could be properly taken up by the bacterial cells.	0	0	0	1000
PMID:37928537	Before the examination of bacterial accumulation in the intestine and the pharyngeal lumen of animals, worms were washed in M9 buffer to eliminate fluorescent bacteria attached to the cuticle of worms.	0	0	0	1000
PMID:37995185	Mitotic progression is equally dependent on the function of phosphatases.	0	0	0	1000
PMID:37946042	It remains unclear how CRTC-1 CBD regulates histone acetylation.	0	0	0	1000
PMID:37953666	In addition, nematodes withstand harsh environments physically aided by the exoskeleton, with specialized layers of cuticle that form the barrier between the animal and its environment (Johnstone, 1994).	0	0	0	1000
PMID:32611119	In other words, complex series of stimuli trigger the same dynamical trajectory in the high-dimensional phase space of the neuronal network, when the stimulus is presented repeatedly in time.	0	0	0	1000
PMID:37854694	The RabGAP TBC-3 acts in the endosome-to-Golgi trafficking pathway	0	1	0	1000
PMID:18797952	Like ubiquitination, sumoylation is the attachment of a SUMO molecule to a lysine.	0	0	0	1000
PMID:34299431	Approximately 36 h before setting up compound-screening, arrested L1s were pipetted on to NGM agar plates (10 cm) previously seeded with 500 µL of E. coli OP50 (~1000 larvae per plate).	0	0	0	1000
PMID:37910589	We expressed a functional (see Fig 1E) tagrfp-tagged ric-8 cDNA (isoform a) under the bbs-8 or ceh-36Δ promoters, which are transcriptionally active in all ciliated neurons or AWC, respectively [58], and observed RIC-8::TagRFP localization throughout ciliated sensory neurons including cilia.	1	0	0	1000
PMID:37953666	The most closely related bacterial species in all analyses are members of the Chlamydiales order of bacteria, which are obligate intracellular bacteria (Elwell et al, 2016;Bayramova et al, 2018) (Figs 1B and EV2).	0	0	0	1000
PMID:32611119	The dataset contained information of both electrical and chemical synapses, but here we focused only on the latter, which are considered more relevant for information-processing purposes.	0	0	0	1000
PMID:32611119	In order to explore systematically the fitness landscape of our network model, we run the genetic algorithm described above for 100 iterations and 1000 realizations, starting from a corresponding number of adjacency matrices with a random balance between excitation and inhibition as described above, and identified the optimal network at each iteration, resulting in a total amount of approximately…	0	0	0	1000
PMID:33052669	With an increasing number of these studies, it is becoming necessary to systematically test for parameters that can control these effects, 4 and microplastic characteristics (size, shape, and composition) have been highlighted as an important factor to consider. 23,24	0	0	0	1000
PMID:37891160	Since the pbx-ACELp>lin-39::gfp transgene was already expressed in the newly formed AC in early L2 larvae, it is possible that LIN-39 overexpression may have prevented the AC from entering a quiescent state during L2, but expression levels were only sufficiently high to induce proliferation later during L3.	0	0	1	1000
PMID:37928537	Taken together, these data suggest that inx-14 and glp-1 function in the same genetic pathway, and glp-1 may genetically act downstream of inx-14 to suppress intestinal defense.	0	0	1	1000
PMID:34325308	SDH is a constituent of respiratory chain complex 2 and helps in the TCA cycle by changing succinate to fumarate.	0	0	0	1000
PMID:33052669	Untargeted Chemical Screening of the Extractable Additive Solution.	0	0	0	1000
PMID:37910589	For example, RIC8B enhanced cAMP production in response to odorant receptor activation [35], while RIC8A amplified Gα q -and Gα 12 -mediated transduction following stimulation of muscarinic acetylcholine receptor and hTas2R16 taste receptor, respectively [34,107].	0	0	0	1000
PMID:37980357	Plasmids were constructed using two-slot Gateway Cloning system (Invitrogen) and confirmed by restriction digest and/or sequencing as appropriate.	0	0	0	1000
PMID:34325308	Nonetheless, amino acids profile of clk-1 strains were different from other long-lived mutants, daf-2 and ife-2 strains [36].	0	0	0	1000
PMID:30291426	Three distant natures of classifiers namely: K-nearest neighbor (KNN), probabilistic neural network (PNN) and support vector machine (SVM) are executed.	0	0	0	1000
PMID:32626745	The gradient disappearance problem that often occurs in the neural network appears correspondingly in the time dimension of the RNN.	0	0	0	1000
PMID:37946042	Database searches were performed using the Andromeda search engine integrated into the MaxQuant environment 68 against the UniProt C. elegans database containing 27,390 entries (November 2020).	0	0	0	1000
PMID:34299431	Measuring the motility of 50 worms within individual wells reduces experimental bias that is likely to occur when lower or higher numbers are used, and normalises the motility recorded within each well.	0	0	0	1000
PMID:37995185	Importantly, we found that the B55 SUR-6 function in LMN-1 disassembly is not restricted to the male pronucleus but equally impacts the female pronucleus (Figure 1C; Video S2). These	0	1	0	1000
PMID:37928537	For specific rescue transgenes of inx-14(ag17), the plasmid DNA of pXZ20 (Ppgl-1::inx-14::SL2::GFP::unc-54 3' UTR), or pXZ23 (Pges-1::inx-14::SL2::GFP::unc-54 3' UTR) was injected at 20 ng ml -1 with co-injection marker at 5 ng ml -1 , and 1 kb ladder up to 100 ng ml -1 .	0	0	1	1000
PMID:32605043	The results for the other groups are as follows: The third group of terpenes, which consists of farnesol and nerolidol, were not effective in one to three hours; however, these terpenes killed the worms at lower doses (66 µg/mL) in 24 h.	0	0	0	1000
PMID:37946042	Loading controls were running on different gels but derived from the same experiments, and gels and blots were processed in parallel.	0	0	0	1000
PMID:37910589	These studies would provide an important insight into the functions of specialized cilia morphologies in sensory biology.	0	0	0	1000
PMID:37773960	A recent study demonstrated that cholesterol deficiency or loss of the NHR-8 nuclear hormone receptor, which is required for maintaining cholesterol homeostasis in C. elegans, stimulates p38 activity by promoting TIR-1 phase transition and NAD + hydrolase activity [24,61].	0	0	0	1000
PMID:18797952	Two of these are conserved (11%), including the universal Smad lysine, and both occur in the MH2 (Fig. 2b).	0	0	0	1000
PMID:37930961	For each animal, we expressed the YFP:: PGP-14 signal in molting and intermolt animals as the fold increase relative to the average signal from the intermolt animals.	0	0	1	1000
PMID:37891160	To test this hypothesis, we induced a conditional knock-down of lin-39 at the late L2/early L3 stage after the VPC fates have been specified but before the first round of cell division took place.	0	0	0	1000
PMID:37975568	Statistical analyses of wild-type progeny, fertilization rates, and oogenesis onset on OP50 versus CS180.	0	0	0	1000
PMID:37885348	Embryos can also adjust to environmental changes.	0	0	0	1000
PMID:32605985	C. elegans-MRSA liquid killing assay.	0	0	0	1000
PMID:37946042	5-Fluoro-2′-deoxyuridine (100 μl of 1 mg ml -1 solution in M9) was added on top of the bacterial lawn 24 h before worms were introduced to the plates for lifespans.	0	0	0	1000
PMID:37980357	Intestinal DVE-1::AID::wrmScarlet was not significantly affected (Fig. 2c,d), demonstrating that degradation was specific to TIR1 expressing cells.	0	0	1	1000
PMID:37980413	BLI-1::mNG animals also expressed some diffuse mNG signal in the underlying epidermis beginning in the mid-L4 stage, presumably corresponding to BLI-1::mNG in the secretory pathway.	1	0	0	1000
PMID:37946042	H3 used as loading control and values represent the mean of three independent blots.	0	0	0	1000
PMID:37975568	Moreover, we observed no synergistic effect between AWA and ASJ in regulating oogenesis onset (Figure 7L, Figure 7-source data 1).	0	0	0	1000
PMID:37953666	Additional nematode sequences were obtained by querying the NCBI non-redundant (NR) database using BLASTp for all nematodes or the transcriptome shotgun assembly (TSA) database using tBLASTn for nematodes outside the Rhabditina, Tylenchina, and Spirulina clades that were already well covered from protein searches.	0	0	0	1000
PMID:37854694	Thus, it is possible that REXD-1 promotes MVB-mediated export of dsRNA in a distinct way to SID-5 (Figure 7E).	0	0	0	1000
PMID:32626745	There are 37027 interactive pairs (positive sets) and 37027 noninteractive pairs (negative sets).	0	0	0	1000
PMID:37885348	The atgl-1 mutation leads to increased neutral lipid content and reduced glycogen content in embryos.	0	0	0	1000
PMID:37854694	RNAi clones were obtained from the Ahringer library (GeneService), except for clones for rab-19, rab-27, rab-30 and C56E6.2, which were obtained from the Vidal library (Open Biosystems).	0	0	0	1000
PMID:37910589	Similarly, the outer segments of cone photoreceptors in the peripherin mutant mouse are severely disorganized, yet they remain capable of phototransduction with only mildly reduced sensitivity [99].	0	0	0	1000
PMID:32611119	These individuals were created with a random distribution of excitation and inhibition, as in the initial individuals of the algorithm described above (to avoid biasing the process).	0	0	0	1000
PMID:37773960	Together, these data suggest that FLR-2 opposes MAPK signaling to balance intestinal resources to maintain homeostasis.	0	0	0	1000
PMID:37891160	As a negative control, a pbx-ACELp>nls::gfp transgene was used (Fig. 4A).	0	0	1	1000
PMID:37995185	3 washes were done with dilution buffer followed by addition of 80 ml 2x SDS dye.	0	0	0	1000
PMID:37910589	Mammalian RIC8 proteins form several interaction interfaces with their client Gα proteins, including the C-terminus [67][68][69]78].	0	0	0	1000
PMID:33848804	The statistical software GraphPad Prism version 7.04 (La Jolla, CA, USA) was used for the statistical analysis.	0	0	0	1000
PMID:37946042	crtc-1 CBD-/-and crtc-1 CBD-/-;set-2(ok952) worms show a significant reduction of the H3K9ac mark, which is rescued in the crtc-1 CBD-/-; set-2(ok952);rab-3p::crtc-1 CBD+/+ strain.	0	0	0	1000
PMID:34299431	This focus is particularly important, given the widespread problems associated with drug resistance in many parasitic worms of livestock animals globally.	0	0	0	1000
PMID:37891160	Synchronized L1 larvae were grown for 24 hours until mid-L2 when zif-1 mediated knock-down was induced by heat shock at 31 °C for 50 minutes.	0	0	0	1000
PMID:32605985	The worms were maintained at 15°C on 10-cm slow-kill (SK) agar plates seeded with Escherichia coli HB101 (103).	0	0	0	1000
PMID:32611119	Quantifying the similarity between the response pairs in terms of the Pearson correlation coefficient [Fig.	0	0	0	1000
PMID:34325308	Myo-inositol plays a vital role as a secondary messenger in eukaryotic cells with phosphorylated form.	0	0	0	1000
PMID:18797952	The three remaining MH1 lysines (Lys 35 , Lys 46 , and Lys 54 in Dm Mad) are partially exposed and their accessibility to modification is difficult to predict (Shi et al. 1998).	0	0	0	1000
PMID:37930961	Briefly, approximately one thousand synchronized L1-stage worms were added to 60 mm plates containing 60 μM of wact-190 or 1% DMSO vehicle control seeded with OP50 bacteria.	0	0	0	1000
PMID:32611119	To our knowledge, no previous studies have examined the neuronal network of C. elegans from the perspective of reservoir computing.	0	0	0	1000
PMID:32605985	CD437 and nTZDpa have a carboxylic moiety and predominately exist as a negatively charged deprotonated form at pH 7.4.	0	0	0	1000
PMID:37995185	Purification was done using Ni-NTA (Qiagen: 30230) beads using gravity column, using binding buffer (8M Urea, 50mM Tris-HCl pH 8.0, 500mM NaCl, 20mM imidazole and 1 mM 2-mercaptoethanol).	0	0	0	1000
PMID:37930961	Orange arrows indicate the buccal cavity cuticle, and the white arrows indicate the signal overlap between PGP-14 and SMS-5 that can be seen at the presumptive plasma membrane.	0	1	0	1000
PMID:32605985	An S. aureus overnight culture was diluted 1:10,000 in 25 ml fresh TSB in a 250-ml flask.	0	0	0	1000
PMID:37980357	In contrast, treatment with 5 µM bortezomib disrupted UPS function, as assessed by induction of the skn-1 dependent proteasome reporter rpt-3pr::GFP 63 (Fig. S7.2F), but did not cause developmental arrest or appreciably reduce dendritic spines in mature DD neurons (Fig. S7.2G).	0	0	1	1000
PMID:32605043	YP-terpene samples were evaluated at concentrations of 0 to 333 µg terpene/mL.	0	0	0	1000
PMID:37930961	To obtain other synchronized stages, the synchronized L1s are plated on solid agar substrate with E. coli food and allowed to progress to the desired stage before processing.	0	0	0	1000
PMID:37930961	The final concentration of DMSO in each well was 0.6% v/v.	0	0	0	1000
PMID:32605043	Terpene activity was determined at different timepoints using the standard motility index [42].	0	0	0	1000
PMID:37773960	To investigate whether DRL-1 also restricts life span in a dietdependent manner, we performed longitudinal life span assays on the flr-4(P223S) and drl-1 (P269S) mutants fed different E. coli food sources.	0	0	0	1000
PMID:37885348	We used AJM-1::GFP to label the cell membrane of hypodermal cells and performed 4D imaging using a spinning-disk confocal microscope as previously described (Ma et al, 2021).	0	0	1	1000
PMID:37773960	The data were plotted using Prism 9 and a one-way ANOVA with a Bonferroni correction for multiple testing was performed to calculate P values.	0	0	0	1000
PMID:34312397	By shrinking the cell size to the scale of the wavelength and employing a fast rotation stage, spatial modulation at megahertz rates is demonstrated for images with up to 25,111 pixels and image-pixel size down to 2 µm.	0	0	0	1000
PMID:18797952	An example is a report of the sumoylation of the human TGFb Type I receptor Alk-5 (also known as TBRI [Kang et al. 2008]).	0	0	0	1000
PMID:37854694	One is a previously uncharacterized protein REXD-1 that we named, and the other is a conserved TBC domain-containing protein TBC-3.	0	0	0	1000
PMID:37927909	After normalizing the expression values, we used a t-test with a >2-fold change threshold to identify significantly differentially-expressed genes.	0	0	1	1000
PMID:33848804	Therefore, we concluded that APDT could in fact decrease the number of viable pathogenic bacteria associated with worms.	0	0	0	1000
PMID:37854694	These results suggest that tbc-3(tm9833) mutants have weak and dose-dependent deficiencies in feeding RNAi targeting genes expressed in both somatic and germ cells.	0	0	1	1000
PMID:37930961	The quality of fixation was tested by actin staining of fixed worms following 2hr incubation at RT with 0.328 nM phalloidin.	0	0	0	1000
PMID:37927909	Specifically, 75% (27/36) of wild-type L4 males displayed high levels of mtre-1::GFP expression at the end of tail tip retraction, 19% (7/36) displayed low levels of expression and 6% (2/36) failed to show expression.	0	1	0	1000
PMID:37946042	Next, we explored how CRTC-1 impacts histone modifications in the context of COMPASS-mediated longevity.	0	0	0	1000
PMID:37930961	Each row represents a single gene.	0	0	0	1000
PMID:37980357	Animals were rescued following photoconversion and imaging, and allowed to recover until the subsequent timepoint.	0	0	0	1000
PMID:18797952	The E3 ligase then transfers the ubiquitin from the E2 to a target protein's lysine.	0	0	0	1000
PMID:37980413	Furrow-flanking rows are the most consistent in puncta size and spacing and are prefigured as diffuse bands in the L4 stage cuticle furrows, suggesting furrows are important in organization and/ or secretion of strut material.	0	0	0	1000
PMID:37946042	IP data was used to identify protein-protein interactions for CRTC-1.	0	0	0	1000
PMID:38089934	These results suggest that SCN5-associated mutations have little effect on the core function of VPS45, and/or that the degree of VPS45 requirement varies, depending on the cell/tissue.	0	0	0	1000
PMID:34299431	We identified small molecules that reproducibly inhibited the motility of C. elegans (young adults) and assessed dose relationships for a subset of compounds.	0	0	0	1000
PMID:37891160	Regeneration depends on the function of adult somatic stem cells (SCs), pluripotent quiescent cells that can be activated during tissue homeostasis and repair throughout an organism's life 1,2 .	0	0	0	1000
PMID:30291426	iNuc-ext-PseTNC: an efficient ensemble model for identification of nucleosome positioning by extending the concept of Chou's PseAAC to pseudo-tri-nucleotide composition	0	0	0	1000
PMID:37928537	Finally, INX-14/GLP-1 signalingdependent intestine defense is dependent on PMK-1/p38 but not insulin/IGF-like receptor signaling.	0	0	0	1000
PMID:32605043	These results support that the YP-terpene effect on A. ceylanicum proceeds by two mechanisms, but YP-terpene activity on T. muris is limited to only terpene release from YPs to the medium.	0	0	0	1000
PMID:37980357	Depending on the starting position, negative and positive degree angles were assigned dorsal or ventral.	0	0	0	1000
PMID:37930961	We have preserved that concept here and have indicated the degree along the y-axis, which is divided into bins of time relative to the molting period.	0	0	0	1000
PMID:32626745	Each of the layer contains 512 neurons.	0	0	0	1000
PMID:32605985	Fortunately, however, it seems likely that it should be feasible to eliminate the IGF-1R-inhibitory activity of PQ401 as well as improve its antimicrobial activity and aqueous solubility and decrease its toxicity by appropriate structural modifications.	0	0	0	1000
PMID:37980357	d Fluorescent confocal images of synaptic iAChR clusters in GABAergic DD processes of the dorsal nerve cord at L4 stage.	0	0	1	1000
PMID:32211035	By analyzing the accuracy of the model during the iterative process, we find that the integrated algorithm is constantly improving the performance of the model.	0	0	0	1000
PMID:37928537	However, their roles in intestinal innate immunity remain unclear.	0	0	0	1000
PMID:37928537	To further investigate in which tissues the lysosome functions to defend against PA14 infection, we performed survival assay using tissue-specific RNAi.	0	0	0	1000
PMID:37910589	Strikingly, there was no difference in AWB cilia length or membranous fan width between wild type and ric-8(md303) mutant L1 larvae (Fig 1B and 1C and S3 Table), suggesting that ric-8 functions during post-embryonic stages to promote expansion of ciliary membrane in winged neurons.	0	0	1	1000
PMID:32626745	In order to verify the feature extraction and fusion, under the same dataset, compare the performance of the feature extraction and fusion in our work and the works (signified as AC) which uses the amino acid composition based on position information to extract the features, as well as the works (signified as WT) which uses the feature extraction method based on multiattribute wavelet transform.	0	0	0	1000
PMID:32211035	The input of 4mcDeep-CBI is one of eight preliminary features.	0	0	0	1000
PMID:37928537	However, inx-14 mutants exhibited significantly longer survival (Figure S2C) compared to wild-type animals.	0	0	0	1000
PMID:37995185	Videos were subsequently processed using ImageJ maintaining relative image intensities within a series.	0	0	0	1000
PMID:37854694	To further characterize the membrane trafficking pathway that TBC-3 regulates in systemic RNAi, we decided to use mutants for defined regulators of vesicular transport.	0	0	0	1000
PMID:37930961	RP3510 harbours a high-transmitting extra-chromosomal array trEx1010 that was made by injecting wild type N2 worms with p1138(pgp-14p::SMS-5B(genomic)::FLAG:: mCherry) (5ng/ ul), p1144(pgp-14p::YFP-PGP-14(genomic)::pgp-14(3'UTR))(5ng/ul), and pKS(90ng/ul).	0	0	1	1000
PMID:34312397	For example, time-domain imaging techniques often require response times shorter than 1 ns 1 , whereas in techniques such as full-field optical coherence tomography 2 (OCT) the dynamic range has been limited by camera saturation.	0	0	0	1000
PMID:37946042	Mean intensity values in arbitrary units were graphed using GraphPad Prism, and statistical significance was determined by unpaired t-test.	0	0	0	1000
PMID:37995185	Since the persistent nuclei observed in B55 ts embryos disassembled upon LMN-1 depletion, we conclude that the lamina acts downstream of B55 for timely NE dissolution.	0	0	1	1000
PMID:37854694	Our observation that inactivation of UNC-108 suppresses TBC-3 deficiency suggests the possibility that UNC-108 is the inactivation target of TBC-3 in systemic RNAi regulation.	0	0	0	1000
PMID:37930961	Resulting L1s were grown on 10 cm plates, with 10,000 L1s per plate, and incubated at room temperature for 48 hours.	0	0	0	1000
PMID:37891160	To exclude the possibility that the Pn.p cell duplication phenotype in egl-17p>lin-39::gfp animals might be due to the chromosomal integration site of the zhIs167 transgene, we examined an extra-chromosomal egl-17p>lin-39::gfp transgene and found a similar early Pn.p cell division phenotype (Supplementary Fig. 2A).	0	0	0	1000
PMID:32211035	With the eight features as the inputs, we can get eight advanced features, respectively.	0	0	0	1000
PMID:34286017	5. Take an appropriate amount of 2-nonanone liquid (Table 1) with a glass syringe of 5 μl or 50 μl, insert it in the liquid inlet on the lid of the tank, and place the liquid in the vaporizing groove installed on the back side of the lid.	0	0	0	1000
PMID:33848804	In this control experiment with no worms, the values of all groups ranged from 3 to 11 CFU/worm, which was much lower than the bacterial number associated with worms, the main experimental condition (Fig. 10B).	0	0	0	1000
PMID:37953666	Alignments were generated and refined as above, using the same 95% sequence identity cutoff to remove near-redundant sequences.	0	0	0	1000
PMID:37980413	Prior ultrastructural and light microscopy data had suggested that the struts in rows flanking furrows were more consistent in size and spacing than struts in the centers of annuli.	0	0	0	1000
PMID:37980357	Transgenic animals expressing ttr-39pr::GCaMP6s::SL2::mCherry (GABA neurons) along with unc-129pr::Chrimson::SL2::BFP (DA and DB cholinergic neurons) were grown on NGM plates with OP50 containing 2.75 mM All-Trans Retinal (ATR).	0	0	1	1000
PMID:37854694	Similar to unc-108(n3263), gop-1(tm5384) single mutants were also more sensitive to lin-1 RNAi by feeding than wild-type animals (Figure S5E).	0	0	0	1000
PMID:37980357	Transgenic strains were generated by microinjection of plasmids or PCR products into the gonad of young hermaphrodites.	0	0	1	1000
PMID:37891160	Since it was not possible to isolate a sufficient number of similarly enriched non-proliferating ACs from pbx-ACELp>nls::gfp control animals, we compared the transcriptome of LIN-39::GFP-positive (LIN-39::GFP + ) to LIN-39::GFP-& MCM-4::mCherry-negative (LIN-39::GFP-) cells extracted from pbx-ACEL-p>lin-39::gfp animals (Supplementary Fig. 8).	0	0	1	1000
PMID:37980357	a Top, schematic of C. elegans indicating DD GABAergic motor neurons (purple).	0	0	1	1000
PMID:37928537	This genetic interaction suggested that inx-14 may act upstream of the PMK-1/ p38 pathway.	0	0	0	1000
PMID:37885348	The hypodermal mitochondria exhibit a gradual transition from tubular to short rod shaped during embryonic development.	0	0	0	1000
PMID:30291426	Sub-sampling or K-fold, self-consistency, independent dataset, and jackknife tests are the types of the cross-validation test.	0	0	0	1000
PMID:32211035	In our experiment, we used two layers of intermediate layers, each using the ReLU function as the activation function, and finally used the sigmoid function as the output layer.	0	0	0	1000
PMID:32605985	Further, the ability of PQ401 to permeabilize the membrane of both growing and nongrowing antibiotic-tolerant MRSA was significantly decreased at pH 5.5 (Fig. 4).	0	0	0	1000
PMID:18797952	Lysine Conservation and Context in TGFb and Wnt Signaling Suggest New Targets and General Themes for Posttranslational Modification	0	0	0	1000
PMID:37885348	Therefore, an energy deficit may underlie the embryonic lethality of atgl-1(xd314) mutants and contribute to the incompletely penetrant phenotype.	0	0	0	1000
PMID:37980357	pJR18 was injected at 5 ng/µl in N2 animals.	0	0	0	1000
PMID:30291426	The success rates of the ensemble model are higher than individual classifiers.	0	0	0	1000
PMID:32211035	However, the low predictive power is the main drawback of iDNA4mC.	0	0	0	1000
PMID:37885348	The data were analyzed using ordinary one-way ANOVA.	0	0	0	1000
PMID:32626745	Predicting PPIs using traditional experiments is often expensive and time-consuming, so many computational methods are used to infer PPIs from different sources of information, including phylogenetic profiles, tertiary structures, protein domains, and secondary structures [14,15].	0	0	0	1000
PMID:37953666	Strain numbers with genotypes used are: N2 Bristol strain (wild type), DMS2236 rml-3(ust428), DMS2237 rml-3(ust429), DMS2233 rml-3(ust430[rml-3::gfp::3xflag]), CB7448 bus-5(e3133), TP12 kaIs12 [col-19::GFP], DMS2226 dmaIs145 [rml-3p::GFP; unc-54p::mCherry], XW18042 qxIs722 [dpy-7p::dpy-7::SfGFP (single copy)], IG274 frIs7 [nlp-29p::GFP + col-12p::dsRed].	0	0	0	1000
PMID:37885348	Starting from the observation of an embryogenic stage-dependent usage of glycogen and neutral lipids, we identified the important function of hypodermal lipolysis in embryogenesis.	0	0	0	1000
PMID:32626745	Such works' problem is that they do not consider the problem caused by the order of the two protein sequences.	0	0	0	1000
PMID:37854694	See also Figure S2.	0	0	0	1000
PMID:37910589	To determine whether RIC-8 regulates levels of Gα ODR-3 in AWC neurons, and thus functions as an ODR-3 chaperone, we examined localization of the internally tagged ODR-3 FL :: TagRFP fusion protein in cilia, distal dendrites, and cell bodies of wild-type and ric-8(md1909) mutant animals.	0	1	0	1000
PMID:37773960	These data explain why drl-1 and flr-4 mutants have similar phenotypes and provide a mechanistic basis for their role in maintaining intestinal homeostasis via MAPK signaling.	0	0	0	1000
PMID:37980413	We show that three collagens BLI-1, BLI-2, and BLI-6, play critical roles in strut formation.	0	0	0	1000
PMID:37995185	Therefore, we tested the possibility of B55 in regulating PLK-1 recruitment to the NE.	0	0	1	1000
PMID:18797952	If ubiquitination is confirmed for any of these hydrophobic-lysine pairs, a conserved adjacent upstream hydrophobic residue may be the first predictive context for ubiquitination.	0	0	0	1000
PMID:37910589	Gα proteins are further classified into subfamilies (Gα s , Gα i/o , Gα q , and Gα 12/13 ) based on sequence homology and effector specificity [17,18].	0	0	0	1000
PMID:32211035	Then, the convolution layer outputs the matrix inner product between the input preliminary feature and filters.	0	0	0	1000
PMID:34325308	Our findings may be used for further mechanistic investigations concerning the metabolic diseases associated with mitochondrial mutations.	0	0	0	1000
PMID:37953666	All Newick-formatted phylogenetic trees generated from IQ-TREE and FastTree, with support values, can be found in Dataset EV2.	0	0	0	1000
PMID:37975568	Statistical analyses of fertilization rates in insulin signaling-impaired animals on OP50 versus CS180.	0	0	0	1000
PMID:33848804	The ethanol extract (TWE) generated more singlet oxygen by photodynamic reaction with red light than the water extract (Fig. 2A).	0	0	0	1000
PMID:32626745	In order to solve this problem, the researchers are more committed to the following two aspects to improve the accuracy of the prediction results.	0	0	0	1000
PMID:37910589	One microliter of the odorant (benzaldehyde, Sigma) dissolved in ethanol (200 proof, Sigma) or solvent control (ethanol) were added to the sodium azide spots, the petri-dish lid was closed, and animals within a 2-cm radius of the odorant and solvent spots were counted 60 minutes later.	0	0	0	1000
PMID:38089934	QJ4134, QJ4135, QJ4136, or QJ4137 were obtained by crossing QJ4126, QJ4128, QJ4130, or QJ4132 into the strain arIs37, respectively.	0	0	0	1000
PMID:37928537	RNA-Seq analyses revealed that germline-specific inx-14 RNAi downregulated Notch/GLP-1 signaling, while lysosome and PMK-1/p38 pathways were upregulated.	0	0	1	1000
PMID:34325308	M9 buffer was used to make an isotonic condition to reduce the stress of worms.	0	0	0	1000
PMID:32605985	In addition, the exposure of MRSA-infected C. elegans at 64 g/ml PQ401 for 5 days did not affect C. elegans viability (Fig. 6A).	0	0	0	1000
PMID:37773960	These findings are consistent with the observation that knockdown of drl-1 reduces intestinal lipid stores [17], which could impair lipoprotein synthesis and assembly.	0	0	1	1000
PMID:37975568	All bacterial strains were initially cultured in Luria broth (LB) medium to logarithmic phase, prior to seeding the NGM agar plates.	0	0	0	1000
PMID:37927909	We observe that mtre-1::GFP expression in the male tail tip is restricted to a short 3-to 4-hour window that initiates after tail tip retraction is almost completed and terminates at the onset of anterior tail retraction.	1	0	0	1000
PMID:37953666	Red carets within C. elegans genes represent introns.	0	0	0	1000
PMID:37946042	c, Over-representation analysis of the Gene Ontology biological process terms for genes comprising all comparisons from the RNA-Seq samples: wild-type, set-2, crtc-1 CBD-/-, and crtc-1 CBD-/-;set-2 strains.	0	0	0	1000
PMID:37773960	Identification of candidate suppressor mutations was performed as previously described [79] using in-house scripts.	0	0	0	1000
PMID:37930961	First, we mined the Cao et al L2 single cell sequencing dataset that provides detailed spatial information on gene expression [35].	0	0	1	1000
PMID:34286017	In order to avoid this, gas in the tank is removed with a vacuum cleaner, and the wall is wiped with a paper towel containing EtOH, followed by further suction with the vacuum cleaner.	0	0	0	1000
PMID:34299431	The performance of this assay was continually monitored over time using the Z'-factor [31], which was calculated using data for the negative (DMSO) and the M-666 controls on individual plates (n = 43).	0	0	0	1000
PMID:37885348	Embryos were transferred to a 2% agar pad, then the slides were blocked with dissolved wax and injected with egg salt.	0	0	0	1000
PMID:37946042	Significant genes were separated into clusters based on similar expression profiles across the defined sample groups, using degPatterns function from the DEGreport (v1.20.0)	0	0	1	1000
PMID:37891160	In 5 of the 21 animals imaged, extra vulval cells were already present at the early L4 stage, and their numbers did not increase later during L4.	0	0	0	1000
PMID:37928537	The bacterial strains used in this study were Escherichia coli OP50, E. coli HT115, and Pseudomonas aeruginosa PA14 (6).	0	0	0	1000
PMID:37930961	Despite pgp-14 being expressed at higher basal levels (along with many other genes) in a strain evolved to resist ivermectin [57], large-scale systematic expression analyses show that pgp-14 expression is not co-regulated with xenobiotic detoxifying enzymes like pgp-1, -2, -3, -5, -6, -8, -9 and pgp-13 [58].	0	0	1	1000
PMID:33848804	Maintenance of C. elegans is easy and inexpensive, and the transparent body facilitates observation of the cells inside the body.	0	0	0	1000
PMID:34325308	Through this study, distinct metabolic profiles of each strain could be identified.	0	0	0	1000
PMID:37773960	Whole genome sequencing libraries were prepared using the TruSeq DNA PCR-Free kit (Illumina) and sequenced on an Illumina HiSeq 4000 instrument according to the manufacturer's instructions.	0	0	0	1000
PMID:37980413	The similarity in the genetics and localization of BLI-1 and BLI-2 raises the question of whether they form a heteromultimeric complex.	0	0	0	1000
PMID:37975568	The exposure time was set at 50 ms.	0	0	0	1000
PMID:33052669	On the other hand, six papers report size-dependent inhibitory effects of microplastic on C. elegans, [30][31][32][33]74,75 showing a tendency toward toxic effects that can be increased by smaller sizes in ranges of 0.05-0.2, 30 0.	0	0	0	1000
PMID:32605985	Previously, our laboratory reported MD simulations which show that the neutral forms of CD437, nTZDpa, and bithionol penetrate into lipid bilayers (6,20,21).	0	0	0	1000
PMID:32211035	In addition, we have proposed an integrated algorithm to generate informative features.	0	0	0	1000
PMID:37927909	SAM (Statistical Analysis of Microarrays; Tusher et al., 2001) was used to analyze microarray data to identify differentially-expressed genes.	0	0	1	1000
PMID:37946042	The q-value cut-off is set as 0.05, with other parameters set as default.	0	0	0	1000
PMID:32605985	The C. elegans-MRSA infection assay was conducted as described in a previous study (99).	0	0	0	1000
PMID:37928537	Previous studies revealed that intestinal immunity and gut defense are not only controlled by immune cells including macrophages, mast cells and innate lymphoid cells (3), but also regulated by other types of cells such as neurons, muscle cells (3-5).	0	0	0	1000
PMID:30291426	This significant success has been achieved on account of highly discriminated features of PseTNC and GA-based optimization method.	0	0	0	1000
PMID:37980357	Strain PHX7515 dve-1(syb7515) [dve-1::AID::mScarlet] was generated in N2 animals by SunyBiotech.	0	0	1	1000
PMID:34325308	Furthermore, the worm and human share 12 of 17 signal transduction pathways [21,22].	0	0	0	1000
PMID:32626745	Xu et al. [27] selected the isoelectric point (PI) properties of amino acids for analysis, and the experimental results show that this physicochemical property has an important influence on the polypeptide chain.	0	0	0	1000
PMID:34286017	The file can be exported as a CSV file.	0	0	0	1000
PMID:37891160	Therefore, mab-5 and egl-5 may also be able to induce AC proliferation, either directly or indirectly through activation of endogenous lin-39 expression.	0	0	1	1000
PMID:37885348	Although the detailed mechanism remains unclear, the suppression of embryonic lethality of atgl-1(xd314) by reducing the sinh-1/age-1akt pathway is likely mediated through glucose metabolism.	0	0	0	1000
PMID:34286017	Fitting using other saturation curve C(t) = c0 t/(t + c1) or C(t) = c0 t 2 /(t 2 + c1) also went bad.	0	0	0	1000
PMID:37930961	The asterisk indicates a significant difference (p = 1.3E-06) relative to prechase using a Student's t-test.	0	0	0	1000
PMID:33848804	After 96 h of treatment, body length was observed using a stereoscopic zoom microscope (SMZ800N, Nikon, Tokyo, Japan) and a Progress Gryphax camera (Jenopitk, Germany) and analyzed by ImageJ software as described previously [13,16].	0	0	0	1000
PMID:18797952	Alignments are available upon request.	0	0	0	1000
PMID:32605985	One milliliter of the antibiotic-tolerant MRSA cell suspension containing appropriate concentrations of antibiotics was added to the wells of a 2-ml deep-well assay block (Corning Costar 3960) and incubated at 37°C, with shaking at 225 rpm.	0	0	0	1000
PMID:30291426	It accomplishes different functions such as reproduction, respiration, transportation of molecules, and identity maintenance.	0	0	0	1000
PMID:30291426	GAbased ensemble model achieved efficient outcome compared to individuals.	0	0	0	1000
PMID:32605985	PQ401 completely blocked C. elegans death from MRSA infection at ϳ2 g/ml, which, interestingly, is ϳ2-fold lower than its MIC of 4 g/ml, whereas vancomycin provided 100% worm survival at around the MIC.	0	0	0	1000
PMID:32626745	Shen et al. [17] proposed a method for PPI prediction using only the amino acid sequence information of proteins.	0	0	0	1000
PMID:37930961	At the end of each larval stage, C. elegans undergoes a molt whereby all cuticles are shed.	0	0	0	1000
PMID:37885348	Notably, the rescue activity in the hypodermis was higher than in neurons.	0	0	1	1000
PMID:37975568	This suggests that the cue(s) that cause early oogenesis and faster fertilization (i) might differ from the cue(s) that modulate an animal's number of progeny and (ii) are specific to CS180 and its derivative CS2429.	0	0	0	1000
PMID:37975568	However, unlike osm-3 and odr-1 mutants, but like wild type, a defect in the transcription factor gene odr-7, which causes the specific loss of the olfactory neuron AWA (Sengupta et al., 1994), led to more progeny on OP50 than on CS180 (Figure 4A, Figure 4-source data 1).	0	0	0	1000
PMID:37975568	To explore whether AWA regulates fertilization through insulin signaling, we assayed the food typedependent fertilization rates of insulin signaling mutants.	0	0	0	1000
PMID:33848804	The antibiotic-resistant strain methicillin-resistant Staphylococcus aureus (MRSA) is also an important hospital-acquired pathogen, especially in surgery units or intensive care units, accounting for 60% of all S. aureus isolates [2].	0	0	0	1000
PMID:37946042	Using our transcriptional data (Fig. 2b,c), we performed single site analysis to detect overrepresented conserved transcription factor binding sites [28][29][30] in our DEG groups.	0	0	1	1000
PMID:37773960	Moreover, other genetic perturbations that induce p38 hyperactivation include mutations in the neuronal developmental regulator olrn-1 or the intestinal pseudokinase nipi-3 [40,42,44]; however, knockdown of fshr-1 failed to suppress the body size defects caused by the olrn-1 or nipi-3 mutations, indicating that these pathways function independently of fshr-1 (Fig 7E).	0	0	0	1000
PMID:37910589	We noted no gross differences in cilia morphology and only very mild, albeit statistically significant, difference in cilia length in ric-8(md303) strong reduction-of-function allele relative to wild type (Fig 1F and 1G and S3 Table), suggesting that RIC-8 is unlikely to play a major part in morphogenesis of channel cilia.	0	0	1	1000
PMID:32605985	One milliliter of the exponential-phase cell culture was added to the wells of a 96-well assay block (Corning Costar 3960) containing 1 ml of prewarmed TSB with twice the desired concentrations of compounds.	0	0	0	1000
PMID:37930961	There, bile salts within the canalicular lumen act as acceptors of the PCs to form micelles that are used to digest fats [61][62][63].	0	0	0	1000
PMID:37975568	This reporter was cloned into a MosSCI vector for integration (pQL147) at the ttTi5605 site of chromosome II (Frøkjaer-Jensen et al., 2008) to generate the ins-6p::mCherry drcSi68 worms.	0	0	1	1000
PMID:37773960	To investigate this hypothesis, we first sought to define where FLR-4 functions, focusing on the intestinal and neuronal tissues [19,20].	0	0	1	1000
PMID:37928537	Gap junctions play important roles in antibody production, specific immune responses, sensing danger in tissue and transferring electrical, metabolic and immunological information by the immune system (69).	0	0	0	1000
PMID:37854694	We next performed an RNAi screen targeting C. elegans rab genes, but no suppressor of tbc-3 was identified (Table S1).	0	0	0	1000
PMID:37980413	The genetic analysis of C. elegans BLI collagens indicates struts primarily provide a strong mechanical connection between the adult cuticle layers, as well as potentially playing roles in sensing damage or alterations to cuticle integrity.	0	0	0	1000
PMID:32211035	First of all, the preliminary feature is used as the input to 3-CNN layer, which contains convolution layer, ReLU activation function and max pooling operation.	0	0	0	1000
PMID:34286017	Note: Since sampling may destroy the gradient, only one sample was taken from each plate.	0	0	0	1000
PMID:37854694	Based on this finding, we named Y39A3CL.1 rexd-1 (RNAi EXporting Defective).	0	0	0	1000
PMID:37953666	Horizontal gene transfer (HGT) is an important evolutionary mechanism for the acquisition of novel traits, including metazoan acquisitions in immunity, metabolic, and reproduction function via interdomain HGT (iHGT) from bacteria.	0	0	0	1000
PMID:37891160	Moreover, MCM-4::mCherry; LIN-39::GFP double-positive cells were observed in 29% (n = 45) of one-dayold pbx-ACELp>lin-39::gfp adults, and their frequency decreased to 19% (n = 86) in two-day-old or older animals (Fig. 5C,C').	0	0	1	1000
PMID:30291426	In the above equations, the T symbol represents the transpose operator, f di 1 = f (AA) is the frequency of AA pair, f di 2 = f (AC) is the frequency of AC pair, and f di 4 = f (AT) is the frequency AT pair in the sequence of DNA and so on.	0	0	0	1000
PMID:37891160	Hence, constitutive lin-39 overexpression permitted the vulval cells to undergo extra divisions during late L4 and the AC to divide during young adulthood.	0	0	1	1000
PMID:37891160	In this context, much attention has been devoted to the role of hox genes, a conserved family of essential developmental regulators encoding homeodomain transcription factors 5,6 .	0	0	0	1000
PMID:37891160	Most pbx-ACELp>lin-39::gfp animals had lost all LIN-39::GFP-positive cells after reaching adulthood (Supplementary Fig. 5B).	0	0	1	1000
PMID:37773960	To identify components of this signaling axis, we performed a forward genetic screen to isolate mutations that suppress the growth and vitellogenesis defects associated with the drl-1(rhd109) mutant.	0	0	0	1000
PMID:37885348	The efficient mobilization of nutrients provides energy as well as building blocks for cellular processes such as cell proliferation and morphogenesis.	0	0	0	1000
PMID:32211035	So far, there are only four methods for identifying the 4mC sites, all of which adopt the SVM model, including iDNA4mC, 4mCPred, 4mcPred-SVM and 4mcPred-IFL.	0	0	0	1000
PMID:37885348	B Nomarski differential interference contrast (DIC) images of pygl-1(tm5211), gsy-1(gk397885), and atgl-1(xd314) embryos.	0	0	0	1000
PMID:37885348	The mitochondrial defects of atgl-1(xd314) mutants are not rescued upon loss of function of sinh-1 or age-1, indicating that the rescue is not through mitochondrial improvement.	0	0	0	1000
PMID:37980413	To better understand the origin of the cuticle defects in bli mutants we analyzed cuticle ultrastructure by transmission electron microscopy (TEM).	0	0	0	1000
PMID:30291426	The histone octamer around the packaging of DNA performs significant roles in biological processes, namely RNA splicing, DNA replication, repair mechanisms, and transcriptional control (Schwartz et al. 2009;Berbenetz et al. 2010;Yasuda et al. 2005).	0	0	0	1000
PMID:37995185	In such embryos, the female pronucleus retains all the chromosomes in a condensed state and steadily increases in size.	0	0	0	1000
PMID:37930961	We downloaded this reprocessed L2 stage scRNA-seq data from https:// github.com/qinzhu/Celegans.L2.Cello for our analyses.	0	0	0	1000
PMID:37910589	None of the heat-shocked transgenic animals carrying untagged N-and C-terminal Venus fragments expressed from the AWC-specific and heat-shock promoters, respectively, showed fluorescence complementation (Fig 4D and4E).	0	1	0	1000
PMID:32211035	Numerous studies have shown that DNA methylation can cause changes in chromatin structure, DNA conformation, DNA stability, and DNA-protein interactions, thereby controlling gene expression (Wang and Qiu, 2012).	0	0	0	1000
PMID:32211035	The experiment used a three-fold cross-validation.	0	0	0	1000
PMID:37927909	In addition, we did not observe any other major regions of expression of mtre-1::GFP in either L4 males or hermaphrodites.	0	1	0	1000
PMID:37980413	We used CRISPR/Cas9 to engineer an in-frame deletion bli-2(ju1380) in the Gly-X-Y repeats and found that this caused a severe Bli phenotype, consistent with this being the bli-2 null phenotype; ju1380 is referred to below as bli-2(0).	0	0	0	1000
PMID:33052669	Simulation of Wet-Dry Cycles in the Soil Environment.	0	0	0	1000
PMID:37927909	The guide sequence and the tra-crRNA were placed downstream of the U6 promoter using overlapping PCR (Ward, 2015).	0	0	0	1000
PMID:32605043	Finally, linalyl acetate, tea tree oil, and lavender oil did not show any activity against hookworms at the doses tested.	0	0	0	1000
PMID:37946042	In C. elegans, SBP-1/SREBP1 activation is required for MUFA synthesis and longevity in H3K4me3-deficient animals 13 .	0	0	0	1000
PMID:37891160	Besides their function in SC renewal and regeneration, de-regulated hox gene expression has been observed in different types of human cancer, such as acute myeloid lymphoid leukemia 10,11 , breast 12 and colorectal carcinoma 7,13 .	0	0	0	1000
PMID:37928537	All experiments were performed at least three times independently.	0	0	0	1000
PMID:37946042	We therefore asked whether inter-tissue signaling might be necessary for the role of CRTC-1 CBD in H3K4me3 longevity.	0	0	0	1000
PMID:33052669	Subsequently, the embryo pellets were washed thrice with K-medium (0.032 M KCl, 0.051 M NaCl) 61 and placed onto a new NGM plate with E. coli strain OP50.	0	0	0	1000
PMID:37946042	While CRTC-1 modulates genes associated with metabolism and mitochondria under AMPK activation to suppress longevity 3 , we found that CRTC-1 CBD regulates genes involved in immune and stress responses in H3K4me3-deficient animals to extend lifespan.	0	0	0	1000
PMID:18797952	Unlike ubiquitination, for which no consensus amino acid sequence has been identified, sumoylation by Ubc-9, an E2 conjugating enzyme, occurs at a WKxE motif (Yang et al. 2006), though other sumoylation sites exist as well (Long et al. 2004).	0	0	0	1000
PMID:37885348	In the early stages of development, the embryos mainly utilize glycogen; then, when the embryos are composed of dozens of cells, they start to mobilize neutral lipids.	0	0	0	1000
PMID:37980357	We first asked whether the preserved structural connections between dorsal cholinergic axons and GABAergic DD neurons of dve-1 mutants were functional in adults.	0	0	0	1000
PMID:37773960	TIR-1 puncta counts, puncta area, and puncta area relative to the ROI area were plotted in Prism 9, and a one-way ANOVA with a Bonferroni correction was performed to calculate P values.	0	0	1	1000
PMID:37980413	In contrast null mutants in bli-6 cause subtle effects on cuticle morphology and accelerate the onset of blistering in bli-1 or bli-2 null mutants, suggesting BLI-6 may function separately from BLI-1 or BLI-2.	0	0	0	1000
PMID:37946042	Expression of dsRNA was induced by pipetting 100 μl isopropyl β-d-1-thiogalactopyranoside solution (100 mM, containing 100 μg ml -1 carbenicillin and 12.5 μl ml -1 tetracycline) onto HT115 lawns before placing worms.	0	0	0	1000
PMID:37891160	Since somatic cells do normally not divide in adult C. elegans, we further characterized this phenomenon by live-imaging adult animals for longer periods.	0	0	0	1000
PMID:18797952	E1, E2, and E3 enzymes perform analogous functions in both processes.	0	0	0	1000
PMID:37891160	In contrast, 39% (n = 23) of pbx-ACELp>lin-39::mCherry larvae with a single AC expressed LIN-12::GFP in the AC, and 59% (n = 17) of animals with more than one AC co-expressed LIN-12::GFP in the LIN-39::mCherry-positive cells (Fig. 4C,C').	0	0	1	1000
PMID:32626745	The experimental results verify that the method can effectively improve the accuracy and precision of the prediction results.	0	0	0	1000
PMID:33848804	Worms that showed no reaction to gentle stimulation were recorded as dead, whereas worms that crawled off the plates were recorded as censored, as described previously [12].	0	0	0	1000
PMID:33052669	However, currently, little is known about the effects of such additives on the soil environment.	0	0	0	1000
PMID:37980413	Following incubation, samples were centrifuged at 6010 g for 3 min and supernatants were stored as F2 (organelle fraction) at -20 °C.	0	0	0	1000
PMID:37891160	Animals were grown at 20 °C or 25 °C where indicated.	0	0	0	1000
PMID:37885348	However, rict-1 RNAi and mutation of rict-1 cannot rescue atgl-1(xd314) (Fig 4D;Appendix Fig S3C).	0	0	0	1000
PMID:37980413	The cortical zone was well-formed, with an epicuticle layer (seen as two parallel electron-dense lines) lining the developing furrows.	0	0	0	1000
PMID:33848804	Similarly, in the MRSA infection model (Fig. 7), compared with the vehicle control group, MRSA-infected worms showed significant growth retardation.	0	0	0	1000
PMID:37953666	The L-rhamnose conjugated biomolecules critical for cuticle integrity remain to be identified and investigated.	0	0	0	1000
PMID:37946042	Worm pellets were lyzed by sonication, and the protein concentration of the lysate was determined using the Pierce BCA Protein Assay Kit (Thermo-Scientific).	0	0	0	1000
PMID:37928537	To examine which signaling pathways are required for INX-14-mediated intestinal defense, we knocked down the expression of essential components of these pathways using RNAi in an inx-14(ag17) mutant background and compared their survival on PA14 bacteria.	0	0	0	1000
PMID:37980413	The density of BLI-1::mNG puncta was higher in the head region and anterior body with 183 ± 10 puncta per 100 μm 2 of cuticle, compared with 145 ± 10 puncta per 100 μm 2 in the middle or posterior body (Fig. 3a).	1	0	0	1000
PMID:37928537	Next, to test a possible link between GLP-1 signaling and the PMK-1/p38 pathway, we examined the effect of loss-of-function mutations for sek-1, nsy-1, and pmk-1 on the PA14 susceptibility of wild-type animals fed with glp-1 RNAi.	0	0	0	1000
PMID:37995185	Report is regulated by active Aurora A, remains unchanged in B55 SUR-6depleted embryos (Figures S1D-S1G). 32,47	0	0	1	1000
PMID:38089934	Here, we developed a humanized C. elegans model for three pathogenic VPS45 variants.	0	0	0	1000
PMID:33052669	For example, bisphenol A, which is authorized under Registration, Evaluation, Authorisation and Restriction of Chemicals (REACH) as a stabilizer, is regarded as an estrogen agonist. 38	0	0	0	1000
PMID:37854694	To determine if TBC-3 is involved in systemic RNAi as a RabGAP, we expressed a catalytically inactivated form of TBC-3b (RQ-AA) in tbc-3(tm9833) animals.	0	0	1	1000
PMID:37930961	Paradoxically, the PGP-14-mediated polar lipid deposition in the anterior pharynx inadvertently acts as a sink for the accumulation of hydrophobic small molecules.	0	0	0	1000
PMID:34325308	These mutants have their distinct influences on the worm, depending on the mutations.	0	0	0	1000
PMID:37980413	The more variable appearance of the central row may be related to annulus width; for example, towards the tail region in hermaphrodites the annuli became wider and central row puncta were relatively large and sometimes formed two rows of small puncta.	0	1	0	1000
PMID:37928537	All the bacteria were grown in Luria-Bertani (LB) broth at 37°C and seeded on nematode growth medium (NGM) plates as the food source unless otherwise indicated.	0	0	0	1000
PMID:37927909	The development of a single-celled fertilized egg into a multicellular adult is an essential part of all animal life cycles.	0	0	0	1000
PMID:37946042	The acetyltransferase CBP-1/p300/CBP and the MYST family histone acetyltransferase (MYS-1/TRR-1) promote longevity in worms, regulating mitochondrial stress response and upregulating the DAF-16/FOXO transcription factor, respectively 34,48 .	0	0	0	1000
PMID:37773960	While the ligand for FSHR-1 has remained elusive despite its widespread roles in immunity, stress responses, and germline development [34,37,38], our results are consistent with the possibility that FLR-2 is a ligand for FSHR-1 and induces cAMP signaling and PKA activation in the intestine.	0	0	0	1000
PMID:37980357	Worm genomic DNA was prepared for sequencing using Gentra Puregene Tissue Kit DNA purification (Qiagen).	0	0	0	1000
PMID:37927909	This expression is dependent on the activity of MAB-3 and DMD-3, since expression is reduced in dmd-3 single mutant males and absent in mab-3;dmd-3 mutant males.	0	0	1	1000
PMID:32626745	Currently, when using the machine learning to predict the PPIs, the methods always combine the two sequences of the protein together as the input [12,13].	0	0	0	1000
PMID:37891160	No significant suppression of the AC proliferation phenotype could be observed after lin-12 RNAi (Supplementary Fig. 7A'), indicating that lin-39 induces AC proliferation not exclusively by up-regulating lin-12.	0	0	0	1000
PMID:37975568	For every trial, 10-12 young adult worms were grown singly for a specified number of hours.	0	0	0	1000
PMID:37946042	As before, set-2 longevity is fully suppressed in crtc-1 CBD mutants.	0	0	0	1000
PMID:37975568	Next, we asked if AWA and ASJ act synergistically during fertilization.	0	0	0	1000
PMID:37885348	To map the chromosomal location of the suppressor mutation, we used the single nucleotide polymorphism mapping (SNP) method as previously described (Davis et al, 2005).	0	0	0	1000
PMID:37930961	For each worm, fluorescence intensity was determined by subtracting the background mean gray value (MGV) from MGV of the procorpus.	0	0	1	1000
PMID:37995185	Photoconversion experiments of worms expressing photoconvertible histone, Dendra2-H2B (strain OCF69) were performed as described in Rosu and Cohen-Fix, 2017. 77	0	0	1	1000
PMID:37930961	For some of these points, we can conceive of different explanations that would account for the observations under a drug-pump model, but these explanations are non-parsimonious.	0	0	0	1000
PMID:37980413	BLI-2 and BLI-6 collagens are typical nematode cuticle collagens, whereas BLI-1 is unusually large with extended N-and C-terminal domains that are conserved in other nematodes of the Caenorhabditis genus (Fig. S1).	0	0	0	1000
PMID:34325308	For derivatization, 100 µL of 20 mg/mL methoxyamine hydrochloride in pyridine was added and incubated at 30 • C for 90 min.	0	0	0	1000
PMID:32626745	Protein-protein interactions (PPIs) are important for almost all cellular processes, including metabolic cycles, DNA transcription and replication, and signaling cascades.	0	0	0	1000
PMID:37930961	pgp-14 is robustly expressed in the pharyngeal epithelial cells that include marginal, e epithelial, and arcade cells (a total of 16918 reads) [16,35,36] (Fig 4A and4B).	1	0	0	1000
PMID:33848804	ns, no significant difference from the vehicle control.	0	0	0	1000
PMID:37980357	We noted wild-type animals without stimulus rarely make angles >50˚and qualified any bending angle over 50°as a deep bend.	0	0	0	1000
PMID:32605985	Consistently, we have shown previously that when grown to stationary phase, MRSA MW2 is tolerant to conventional antibiotics such as gentamicin, ciprofloxacin, vancomycin, linezolid, and daptomycin (6,(19)(20)(21).	0	0	0	1000
PMID:37928537	Consistently, the mRNA levels of hlh-30 and lipl-1 in a pmk-1(km25) mutant were comparable to that of wild-type animals (Figure S6G).	0	0	1	1000
PMID:32605985	We identified PQ401 (Fig. 1A) as a hit compound that rescues C. elegans from MRSA-mediated killing (Fig. 1B) (20).	0	0	0	1000
PMID:37773960	Suppressor strains were selected and backcrossed to the DLS364 strain 2 times.	0	0	0	1000
PMID:37928537	In our case, loss-of-function of either Notch ligand gene apx-1 or lag-2, or together (Figures S3C-S3E), or knocking down S2 protease genes sup-17 and adm-4 by RNAi failed to phenocopy the survival rate of Notch receptor glp-1 mutants upon PA14 infection.	0	0	0	1000
PMID:37975568	Statistical analyses for (C, D, H and I) are in Figure 1-source data 1.	0	0	0	1000
PMID:34286017	The plates should be moved to a bench a few hours before the assay and kept without their lids for 15-30 min to dry.	0	0	0	1000
PMID:32211035	Next, the output of 3-CNN layer will be imported to BLSTM layer to obtain an advanced feature.	0	0	0	1000
PMID:37928537	Taken together, we propose that GLP-1/Notch signaling acts downstream of the INX-14/Gap junction to represses intestinal defense by inhibiting PMK-1-dependent signaling.	0	0	0	1000
PMID:37928537	Germline proliferation defect of inx-14 loss-of-function mutants can be phenocopied by inx-8;inx-9 or inx-22;inx-21 double mutants (16), suggesting that inx-14 is essential for these two classes of channels.	0	0	0	1000
PMID:37885348	D Glucose levels in N2, atgl-1(xd314), age-1(hx546) and atgl-1(xd314); age-1(hx546) embryos measured by an Invitrogen TM Amplex TM Red glucose assay kit.	0	0	0	1000
PMID:37975568	Insulin-like peptide (ILP) INS-6 acts from ASJ neurons to promote early onset of oogenesis.	0	0	1	1000
PMID:37980357	Two-tailed Fischer's exact test with Bonferroni correction.	0	0	0	1000
PMID:37930961	Organic layers were pooled and evaporated to dryness under N 2 .	0	0	0	1000
PMID:33848804	Most likely, the fungi required longer red light exposure times to achieve a higher log reduction due to the three different layers of the cell wall, which provides rigidity and protects the fungal cells [20].	0	0	0	1000
PMID:37980357	Significant peaks were called using PeakSeq and only peaks that were identified in both biological replicates were considered for analysis.	0	0	0	1000
PMID:37773960	Indeed, both flr-2 alleles suppress the slow growth rate and small body size phenotypes displayed by the drl-1 mutant (Fig 4D and4E).	0	0	0	1000
PMID:37928537	DAF-7 and DBL-1 are ligands of type I and type II TGF-b receptors, respectively, which are referred to as the Dauer pathway and the Sma/Mab pathway (52).	0	0	0	1000
PMID:34312397	This difference is not merely semantic.	0	0	0	1000
PMID:37980413	Defects in struts result in swelling of the fluid-filled medial cuticle layer ('blistering', Bli).	0	0	0	1000
PMID:37980357	pKA17 and pJR21 were injected simultaneously (30 ng/µl).	0	0	0	1000
PMID:34268480	What does "4 repeats for each genotype" mean?	0	0	0	1000
PMID:37910589	In BIFC, two non-fluorescent fragments of a fluorescent protein such as Venus will reconstitute an intact fluorescent protein (resulting in fluorescence) when fused to a pair of interacting protein partners.	0	0	1	1000
PMID:37946042	However, loss of set-2 had no significant effect on lifespan of crtc-1 null mutants containing a cytosolic restricted CRTC-1, achieved by a mutation in the calcineurin binding site (crtc-1 cal ) and driven by the crtc-1 promoter 3 (Fig. 3i).	0	0	1	1000
PMID:37995185	These data suggest that the occurrence of multiple nuclei in AB/P1 blastomeres upon B55 depletion is unlikely due to defective microtubule nucleation capacity of centrosomes or abnormal kinetochore organization.	0	0	0	1000
PMID:37980357	The addition of new synaptic vesicles during this time frame (14-24 h after hatch) was not appreciably affected by mutation of dve-1, as indicated by similar increases in green Dendra2::RAB-3 fluorescence across wild-type and dve-1 mutant cholinergic axons (Fig. 3g,h; Fig. S3.1C, D).	0	0	1	1000
PMID:37854694	We next tested a loss-of-function allele of unc-108(n3263) 38 and found that unc-108(n3263); tbc-3(tm9833) double mutant animals are more sensitive to feeding RNAi than tbc-3(tm9833) single mutants, which is similar to the suppressor strain harboring unc-108(tm9924) (Figure 6C).	0	0	0	1000
PMID:37975568	Unlike wild type, the osm-3 mutant, which has many defective sensory neurons (Tabish et al., 1995;Taylor et al., 2021), produced the same number of offspring on both OP50 and CS180 (Figure 4A, Figure 4-source data 1).	0	0	0	1000
PMID:37946042	Worms were maintained on standard nematode growth media (NGM) seeded with Escherichia coli OP50-1 and maintained at 20 °C.	0	0	0	1000
PMID:37946042	Previously described transcription factors are not identified in the analysis, perhaps due to transient interactions, but interestingly the CRTC-1 CBD binds mainly to chromatin proteins in set-2 mutants (Extended Data Fig. 3b).	0	0	0	1000
PMID:37980413	Struts as labeled by BLI collagen fluorescent protein knock-ins appear as diffraction-limited puncta, consistent with electron microscopy data showing a typical strut diameter of 250-300 nm.	0	1	0	1000
PMID:32626745	In order to improve the prediction accuracy, this paper proposes a feature extraction and fusion method.	0	0	0	1000
PMID:37885348	In the early stage of embryogenesis, the lipid content is not greatly decreased (Fig 1C and D;Appendix Fig S1C).	0	0	1	1000
PMID:37928537	Worms were photographed with ultra-high resolution spectral confocal microscope (Olympus, fv1000, Japan) and quantified by Image-J.	0	0	0	1000
PMID:37930961	Our data suggests that PGP-14 pumps polar lipids into the developing cuticle in a manner that is dependent on a plasma membrane rich in sphingomyelin.	0	0	0	1000
PMID:32605985	Fluorescence was measured at room temperature using a spectrophotometer (SpectraMax M2; Molecular Devices) at the excitation of 485 nm and the emission of 525 nm.	0	0	0	1000
PMID:33052669	Test soil samples were collected from Linde, Markisch Luch, Germany (52.545529N, 12.661135E) on April 18, 2018.	0	0	0	1000
PMID:37885348	Interestingly, the timing of gene expression responds to the delayed cell proliferation, thereby coordinating the overall embryonic development process.	0	0	1	1000
PMID:30291426	Besides, some predictors such as iRSpot-EL (Dong et al. 2016) and iDHS-EL (Xiao et al. 2013) were also established by Liu et al.	0	0	0	1000
PMID:37854694	SID-3 and NCK-1/SID-4, homologs of ACK1 kinase and its interactor NCK protein, respectively, 15,16 and an ENTH domain protein RSD-3 10,17 have been shown to be involved in the import of silencing signals from the pseudocoelom.	0	0	1	1000
PMID:32605985	SYTOX Green membrane permeability assay.	0	0	0	1000
PMID:34268480	The test used should be stated in the legend.	0	0	0	1000
PMID:37995185	Input (2% of total), GFP-Trap fraction-33% of the total.	0	0	0	1000
PMID:37927909	We utilized a pha-1 co-conversion method to generate our mutant allele.	0	0	0	1000
PMID:37927909	The dmd-3 gene encodes a DM domain-containing transcription factor that is both necessary and sufficient for tail tip retraction (Mason et al., 2008).	0	0	0	1000
PMID:37930961	The chart of the 2716 genes whose expression oscillates in expression level over the course of each larval stage is based on our meta-analysis [16] of previous work [39], but includes new highlights to show the peak expression of genes implicated in lipid-metabolism (in orange).	0	0	1	1000
PMID:37854694	As no membrane-associated domain is predicted, REXD-1 is likely to interact with other protein(s) to associate with endosomes and to regulate the transport of dsRNA.	0	0	1	1000
PMID:37854694	For the RNAi experiment by microinjection, synthesized pos-1 dsRNA was prepared at a concentration of 10 ng/ml as described previously 17 and injected into the pseudocoelom of Day 1 adult hermaphrodites.	0	0	0	1000
PMID:33848804	C. elegans was maintained on an NGM agar plate at 20 • C and fed live E. coli OP50.	0	0	0	1000
PMID:37928537	Collectively, these data suggest that a INX-14/GLP-1 signaling axis in the germline may control intestinal lysosome activity in a cell non-autonomous manner.	0	0	1	1000
PMID:34286017	For good fitting in a relatively short time after putting the odor sources, furthermore, the asymptotic concentration is also a decreasing function of r such as a(r) = a0 exp(-a1 r -a2 r 2 ), where a0 (> 0), a1 and a2 are constant parameters.	0	0	0	1000
PMID:37885348	Source data are available online for this figure.	0	0	0	1000
PMID:33848804	CFU/ml determination was performed using LB and BHI agar plates.	0	0	0	1000
PMID:37975568	The chemosensory neurons ASJ modulate oogenesis onset through the insulin-like peptide (ILP) INS-6.	0	0	0	1000
PMID:37975568	Among the subsequent progeny of the lin-41::GFP+/+daf-16 cross-progeny, we identified 1 recombination event out of 50 chromosomes, which was homozygous for lin-41::GFP and heterozygous for daf-16(mu86).	0	0	0	1000
PMID:37980357	pDest-205 was recombined with pENTR-unc-47 to generate pKA74 and injected at 50 ng/µl.	0	0	0	1000
PMID:37930961	We (the authors) affirm that we have complied with all relevant ethical regulations for animal testing and research.	0	0	0	1000
PMID:37910589	Tagrfp cDNA with flanking DNA segments encoding SGGGGS linkers was amplified using Phusion DNA polymerase (NEB) and inserted between Gly118-and Glu119-encoding codons of odr-3 [77] in the modified pMC10 vector using NEBuilder HiFi DNA assembly (NEB).	0	0	0	1000
PMID:34299431	na = not applicable.	0	0	0	1000
PMID:37946042	Each supernatant from sonication was incubated with prewashed beads overnight with end-over-end rotation at 4 °C.	0	0	0	1000
PMID:37953666	The rml-3 transcriptional reporter showed specific rml-3 expression in the hypoderm (primarily in the seam cells, and less abundantly in the Hyp7) during larval development, starting from larval L1 through L4 and young adult (24 h post L4) stages (Fig 2A -D).	1	0	0	1000
PMID:32605985	In a C. elegans-MRSA infection model, PQ401 exhibited a median effective concentration (EC 50 ) of 1.7 g/ml, which is ϳ2-fold higher than the EC 50 (0.86 g/ml) of vancomycin (Fig. 6A).	0	0	0	1000
PMID:37980413	In bli-2(0) mutants a reduced amount of BLI-1::mNG was detected in the cuticle fraction, consistent with BLI-2 being important for BLI-1 secretion (Fig. S5c).	0	0	1	1000
PMID:37854694	Identification of REXD-1 interactors in future work will be necessary to understand the mechanism by which dsRNA transport is regulated.	0	0	0	1000
PMID:32605985	Thus, we reasoned that PQ401 should be effective against antibiotictolerant MRSA.	0	0	0	1000
PMID:37980357	One possible route for temporal regulation might be through control of DVE-1 nuclear localization.	0	0	1	1000
PMID:37980413	Our biochemical data have not shown clear evidence of maturation of strut components such as a transition from monomeric to higher molecular weight forms, however our analyses are restricted to the soluble cuticle fraction and so may not address insoluble matrix structures.	0	0	0	1000
PMID:37910589	ASH neurons were visualized via expression of osm-10p::GFP.	0	0	1	1000
PMID:34312397	For example, by using acoustooptic modulators, which can perform line scans at a typical rate of 100 MHz 32 , and fast detectors with gigahertz bandwidths, imaging at rates of several gigapixels per second may be possible, transforming SPI into a high-performance method for dynamic imaging.	0	0	0	1000
PMID:37773960	Consistently, overexpression of drl-1 on an extrachromosomal array is sufficient to suppress the growth rate defects induced by simultaneous loss of both drl-1 and flr-4 (S3D Fig) , suggesting that DRL-1, and its potential kinase activity, can compensate for loss of flr-4.	0	0	1	1000
PMID:34286017	The first constraint condition is that a(r) and b(r) should be decreasing functions of r at least in the range 0 ≤ r ≤ r0, where r0 is the distance from the spot to the edge of the plate (44, 0).	0	0	0	1000
PMID:37885348	The GFP fluorescent signal was not reduced in atgl-1(xd314) (Appendix Fig S3H).	0	0	1	1000
PMID:34299431	Screening on C. elegans provides the exciting prospect of eventually exploring the mechanisms of action of lead candidates and the development of resistance to them in vitro, particularly given the availability of extensive resources and functional genomics platforms for this free-living nematode.	0	0	0	1000
PMID:34299431	The present phenotypic whole-worm assay should be readily adaptable to a range of socioeconomically important parasitic nematodes of humans and animals, depending on their dimensions and motility characteristics in vitro, for the discovery of new anthelmintic candidates.	0	0	0	1000
PMID:37854694	It is thus suggested that the robust mechanism for systemic spreading of dsRNA is important to utilize RNA molecules as environmental information, allowing animals to adapt their physiology to their environment.	0	0	0	1000
PMID:37910589	However, the same mutants were defective in AWA desensitization and habituation [98], suggesting that cilia play a nuanced role in shaping sensory responses in these neurons.	0	0	0	1000
PMID:37995185	Assigning time '0 0 For most datasets and graphs, t = 0 corresponds to nuclear envelope permeabilization (NEP).	0	0	0	1000
PMID:37854694	Then, we focused our attention on tbc-3, which harbors a nonsense mutation that affects both isoforms, tbc-3a and tbc-3b.	0	0	0	1000
PMID:37930961	We found that the EC50 of the double mutant decreased significantly (p<0.05)	0	0	0	1000
PMID:37980413	Like BLI-1::mNG, BLI-2::mNG puncta in the central row did not arise from a defined band but rather formed from a diffuse pool in the annulus.	0	1	0	1000
PMID:34312397	Figure 3 shows representative SPI images obtained by our system under various experimental conditions with imaging rates as high as 2.4 megapixel/s (the experimental parameters are specified in Supplementary Note 2). Figure 3a-c shows binary images of a resolution target (3a and 3b) and the Technion logo (3c), in which the white regions correspond to full transparency of the imaged objects.	0	0	0	1000
PMID:37854694	Simultaneous disruption of rabr-3 and rabr-4 did not affect RNAi sensitivity (Figure S5G), indicating that RABR-3 and RABR-4 functions are dispensable for systemic RNAi regulation.	0	0	0	1000
PMID:37953666	For survival analysis, the strains were exposed to BA from the L1 larval stage and the percentage survival was scored either through the last worm surviving with RNAi treatment or post 3 days of exposure in mutants with their respective controls.	0	0	0	1000
PMID:37854694	The inactivated form of TBC-3 failed to rescue the RNAi deficiency in tbc-3(tm9833) mutants (Figure S5B), suggesting that the GAP activity of TBC-3 is required to regulate systemic RNAi.	0	0	0	1000
PMID:37891160	The hox gene lin-39 is not only necessary to induce VPC cell cycle entry, as previously reported 22,23 , but decreasing LIN-39 levels after vulval fate specification also causes premature cell cycle exit of the dividing vulval cells.	0	0	0	1000
PMID:37930961	Through the examination of serial sections, we found that unusual objects form in close association with the non-luminal face of the pharyngeal cuticle (Fig 2A -2K).	0	0	0	1000
PMID:37891160	Hence, no proliferation of somatic cells occurs in adult animals.	0	0	0	1000
PMID:37930961	The highlighted boxes on the right of the figure are magnified views of regions highlighted with a white box in the respective panels but with brightness, contrast and sharpness increased.	0	0	0	1000
PMID:33052669	PP fragments were the only plastic inducing a sizedependent effect.	0	0	0	1000
PMID:32626745	Besides, with the consideration of the effect affected by the different input order of the two proteins, we propose a "Y-type" Bi-RNN model and train the network by using a method which both needs backward and forward training.	0	0	0	1000
PMID:37946042	a, GC-MS quantification of fatty acids.	0	0	0	1000
PMID:37891160	During the L2 stage, they migrate to the midbody region, where they divide three times during the L3 and L4 stages, producing eight vulval and eight uterine muscle cells each 16,34 .	0	0	0	1000
PMID:37885348	The eggshells were digested with 2 mg/ml chitinase (Sigma) for 10 min.	0	0	0	1000
PMID:37854694	Both snx-3(tm1595); tbc-3(tm9833) and tbc-3(tm9920) mon2(tm2605) double mutants showed partial resistance to feeding RNAi comparable to tbc-3 single mutants (Figure 7B).	0	0	0	1000
PMID:33848804	Dimethyl sulfoxide (DMSO), acetonitrile, ethanol, methanol, and water were purchased from Fisher Scientific (Hampton, NH, USA).	0	0	0	1000
PMID:37995185	100% of LMN-1-depleted embryos show complete disassembly of NPP-1-GFP signal (left panel), as opposed to 0% in B55 ts embryos (middle panel). N	0	0	1	1000
PMID:32211035	The four predictors are designed to predict 4mC sites directly from sequences.	0	0	0	1000
PMID:37980413	For example, although struts appear amorphous and continuous with cortical and fibrous layers in TEM, confocal and 3D-SIM imaging of individual strut components such as BLI-1 indicates that struts extend into the fibrous layer and define regularly spaced holes in the fibrous layer.	0	0	1	1000
PMID:37928537	Our results showed that GFP-labeled PA14 bacteria (PA14::GFP) accumulated less in the intestine of inx-14(ag17) mutants compared to wild-type.	0	0	1	1000
PMID:32605043	Rhodamine-labeled YPs (rYPs) were used to evaluate YP uptake by worms and the results after a 24 h incubation show that A. ceylanicum avidly eats rYPs (Figure 7).	0	0	0	1000
PMID:33848804	The light source was obtained from S-Tech LED (Paju, Korea), and its intensity was measured by an LI-250A light meter from LI-COR Bioscience (Lincoln, NE, USA).	0	0	0	1000
PMID:37910589	Ciliogenesis in most C. elegans neurons including the winged AWA, AWB, and AWC is initiated during late embryonic development, and axoneme elongation with accompanying membrane expansion continues post-embryonically [55,56].	0	0	0	1000
PMID:32211035	Our 4mcDeep-CBI model shows the best predictive performance, and we achieve ACC = 0.9294, MCC = 0.8498, SN = 0.9486, SP = 0.8938, AUC = 0.9242.	0	0	0	1000
PMID:37946042	The C. elegans ortholog of the mammalian p300 and CBP, the putative histone acetyltransferase CBP-1, was recently shown to affect H3K18ac and H3K27ac levels 34 .	0	0	1	1000
PMID:32626745	Since the ReLU activation function will make the output of a part of neurons zero, the network has a certain sparsity, which reduces the interdependence of parameters to a certain extent, and thus effectively avoids overfitting.	0	0	0	1000
PMID:37975568	Wild-type C. elegans fed two different E. coli strains, OP50 and CS180, developed through four larval stages (L1 to L4; Figure 1A) at about the same rate (Figure 1B), before they molted into young adults.	0	0	0	1000
PMID:32626745	In view of the problem that the classification model is easy to overfitting and the order of protein feature binding 3.	0	0	0	1000
PMID:34268480	As RLS is a polygenic disease, the double knock-out experiment is of great value in determining the relationship as well as a possible additive effect of these genes to the susceptibility to RLS.	0	0	0	1000
PMID:37930961	While both mutants show a significant loss of clustered sphingomyelin in the pharynx, pgp-14(0)'s sphingomyelin-related phenotype is not as extensive as sms-5(0)'s.	0	0	0	1000
PMID:37910589	Twelve pairs of ciliated neurons reside in the bilateral sensory organs called amphids that are found in the worm head.	0	0	1	1000
PMID:37891160	To investigate this question, we first examined the expression pattern of an endogenous lin-39 reporter carrying a C-terminal gfp insertion along with a zf1 degradation tag (lin-39(zh120[lin-39::zf1::gfp], this study) by live-imaging the dividing vulval cells from the late L2 until the mid-L4 stage using microfluidic devices 26 (Fig. 1A and Supplementary Movie S1).	0	0	1	1000
PMID:37885348	However, age-1 mutation did not significantly reduce the high embryonic lipid levels caused by atgl-1 mutation (Fig 5A).	0	0	0	1000
PMID:32211035	At present, the traditional machine learning algorithms are used in the research on 4mC sites prediction, but the complexity of the algorithms is relatively high, which is not suitable for the processing of large data sets, and the accuracy of prediction needs to be improved.	0	0	0	1000
PMID:32605985	We treated the infected larvae with 20 mg PQ401/kg of body weight by injecting 10 l of 0.5 mg/ml PQ401, which is the maximum injectable dose due to its solubility in phosphate-buffered saline (PBS).	0	0	0	1000
PMID:37854694	Then, we next determined which Rab protein is the target of TBC-3.	0	0	0	1000
PMID:37980413	Taking the surface area of an adult C. elegans as approximately 5 × 10 5 μm 2 , we estimate there are ~10 6 struts in a typical adult cuticle.	0	0	0	1000
PMID:37885348	We then investigated why the embryonic lethality of atgl-1(xd314) is incompletely penetrant.	0	0	0	1000
PMID:34299431	Based on compound availability, we then selected a subset of compounds for further evaluation.	0	0	0	1000
PMID:37995185	Next, we assessed the impact of LMN-1 depletion on NEBD in control or B55 ts embryos expressing NPP-1-GFP.	0	0	1	1000
PMID:34325308	Samples were analyzed by a random order with QC samples, including retention index solution (RI) at the start and end of the batch (Table S1).	0	0	0	1000
PMID:37910589	attraction to benzaldehyde) will be likely impaired in the absence of ric-8 due to low levels of ODR-3 in this genetic background.	0	0	1	1000
PMID:37946042	H3K4me3 modifiers function in the germline to promote longevity 12,13 , and CRTC-1 is known to mediate longevity from neurons during AMPK activation 3 .	0	0	1	1000
PMID:37928537	These experiments revealed that the enhanced sensitivity of hlh-30 (Figures 6G, S6A, S6B) or lipl-1 (Figures 6H, S6C, S6D) RNAi-treated animals to PA14 infection was further enhanced by nsy-1 (Figures S6A,S6C), sek-1 (Figures S6B,S6D), or pmk-1 mutation (Figures 6G,H).	0	0	0	1000
PMID:37854694	We generated the deletion allele tm9826 that removes both rabr-3 and rabr-4.	0	0	0	1000
PMID:34325308	Among TCA cycle intermediates, citric acid had different profiles between these mutants.	0	0	0	1000
PMID:37995185	During NEP, the nuclear GFP-B55 SUR-6 levels are significantly enriched concomitant with the entry of free mCherry-tubulin signal from the cytoplasm (Figures S5A-S5C; Video S7).	1	0	0	1000
PMID:37975568	Some of the C. elegans sensory neurons have been shown to modulate germ cell proliferation (Dalfó et al., 2012;Aprison and Ruvinsky, 2017) and oocyte senescence (Sowa et al., 2015) in response to food or pheromones.	0	0	0	1000
PMID:37773960	While previous studies have established a genetic interaction between drl-1/flr-4 and the p38 pathway [18,20], the molecular mechanism of this crosstalk has been unclear.	0	0	0	1000
PMID:30291426	It is ascertained that the proposed model might be more fruitful and a practical tool for rudimentary academia and research.	0	0	0	1000
PMID:37891160	Only very faint nls::gfp expression could be observed in the VPCs at this stage (not visible in Fig. 2A).	0	1	0	1000
PMID:37930961	Dot plots were generated using Prism 8 graphing software.	0	0	0	1000
PMID:18797952	To further support this interpretation, a complete phylogenetic analysis of the Wnt pathway is under way (C.K., R.G.W., and S.J.N).	0	0	0	1000
PMID:33052669	C. elegans (wild type, Bristol strain N2) was obtained from Berlin Institute for Medical Systems Biology at the Max Delbruck Center for Molecular Medicine (Berlin, Germany).	0	0	0	1000
PMID:18797952	Thus, the universal Smad lysine shown to be ubiquitinated in human Smad4 is a strong candidate for ubiquitination in all R-Smads.	0	0	0	1000
PMID:37980413	bli-2 is transcribed from the opposite strand of the 4th intron of zyg-1; this genomic location is preserved in C. briggsae and partially in C. brenneri.	0	0	0	1000
PMID:38089934	In summary, we developed an efficient and economical animal model for pathological analysis of the human genetic disease SCN5.	0	0	0	1000
PMID:37854694	We constructed transgenes that express the TagRFP-fusion form of Y39A3CL.1a or Y39A3CL.1b	0	0	1	1000
PMID:37953666	RNAi exposure was performed according to the standard procedure (Kamath & Ahringer, 2003).	0	0	0	1000
PMID:33848804	To date, a considerable number of compounds have been identified as photosensitizers [7].	0	0	0	1000
PMID:33848804	The phytochemicals were dissolved in DMSO for the bacterial and C. elegans treatments.	0	0	0	1000
PMID:37927909	Expression of mtre-1 is clearly reduced in dmd-3 mutant males as only 35% (7/20) of dmd-3 mutant L4 males showed high levels of expression in the tail tip, 50% (10/20) showed faint expression and 15% (3/20) showed no expression.	0	0	1	1000
PMID:37953666	Importantly, RML-3 lacks similarity to the enzyme that catalyzes the epimerase reaction in plants and fungi, which is part of a bifunctional or trifunctional enzyme that catalyzes the last two steps in the biosynthetic pathway that results in UDP-L-rhamnose (Fig 1A).	0	0	0	1000
PMID:32605985	For example, daptomycin-resistant S. aureus strains exhibit cross-resistance to host defense peptides including human neutrophil defensin-1 and LL-37 (68,69).	0	0	0	1000
PMID:18797952	A single sumoylation site was predicted in each fly and mouse TGFb/Activin subfamily Smad but the sites are not homologous: Dm Smad2 Lys 126 , Mm Smad2 iso-a Lys 126 , Mm Smad2 iso-b Lys 156 , and Mm Smad3 Lys 116 .	0	0	0	1000
PMID:30291426	The ensemble classification fuses the prediction of various classifiers and tries to minimize the variance instigated in these individual classifiers.	0	0	0	1000
PMID:37854694	Worms on NGM plates were imaged with DP30BW CCD camera (Olympus Optical) using DPController imaging software.	0	0	0	1000
PMID:34325308	Specifically, three mutant strains of C. elegans, including clk-1, mev-1, and phb-2, were adopted to study corresponding metabolic signatures.	0	0	0	1000
PMID:37946042	Therefore, separately, we inhibited CRTC-1's transcriptional coactivator activity by generating point mutations in the CREB binding domain (CBD) (Fig. 1d).	0	0	0	1000
PMID:37975568	This indicates that this difference in LPS structure is insufficient to affect oocyte development.	0	0	0	1000
PMID:37930961	Animals were imaged in the GFP channel using 20X magnification and identical exposure times for all strains.	0	0	1	1000
PMID:37885348	GFP-Trap resin to pull down AKT-1::GFP was purchased from Chromotek.	0	0	0	1000
PMID:31353766	In stark contrast, when treated with 4a(50 mgmL À1 ), no viable nematodes were observed in the corresponding survival assays (Figures 3C,D; see Video S2).	0	0	0	1000
PMID:32605043	Dry YPs were mixed with water (180 g YP/L) and the slurry was passed through an Emulsiflex ® -C3 high-pressure homogenizer (Avestin, Ottawa, ON, USA) to obtain a uniform single YP suspension.	0	0	0	1000
PMID:32605043	Ethical approval: All animal experiments were carried out under protocols approved by the Institutional Animal Care and Use Committee (IACUC) of the University of Massachusetts Medical School (UMMS protocol number A-2483, A-2484, A-2518).	0	0	0	1000
PMID:33848804	Similarly, A. hydrophila was incubated with TWE and TW-F5 (20 μg/ml) for 60 min and exposed to red light (600 ± 20 W/m 2 ) for 30 min.	0	0	0	1000
PMID:37980357	Students t-test was used for statistical analysis.	0	0	0	1000
PMID:32605985	To test the membrane selectivity of PQ401, we fabricated GUVs consisting of 1-palmitoyl-2-oleoyl-glycero-3-phosphocholine (POPC) and cholesterol in the ratio of 7:3, which mimics mammalian lipid bilayers (50,51).	0	0	0	1000
PMID:37946042	Supporting our western blot analyses (Fig. 4a), immunofluorescence confirms that crtc-1 CBD-/-does not change H3K4me3 levels in the gonad (Fig. 4b,c), but H3K9ac levels are significantly reduced in both crtc-1 CBD-/-and crtc-1 CBD-/-;set-2 animals (Fig. 4b,d).	0	0	1	1000
PMID:37975568	Statistical comparisons across multiple groups used the Fisher's exact test.	0	0	0	1000
PMID:32211035	DNA methylation is a form of chemical modification of DNA, which alters genetic performance without altering the DNA sequence.	0	0	0	1000
PMID:37930961	PGP-14 establishes a polar lipid permeability barrier within the C. elegans pharyngeal cuticle	0	0	0	1000
PMID:37930961	We performed this genetic test by measuring the sensitivity of wild type animals, the double mutant and both single mutants in dose-response assays with four hypersensitive molecules.	0	0	0	1000
PMID:37930961	We found that transgenically-expressed wild type pgp-14 can rescue the NR deficit of pgp-14(0) mutants (Fig 6G and6H).	0	0	1	1000
PMID:33848804	The compounds responsible for the APDT effects of T. wilfordii were isolated, and their chemical structures were determined.	0	0	0	1000
PMID:37854694	Interestingly, we identified a recessive mutation in unc-108(tm9924), which encodes the C. elegans ortholog of Rab2, as a suppressor of tbc-3.	0	0	0	1000
PMID:33052669	Effects of Extractable Additive Solutions.	0	0	0	1000
PMID:37930961	Also, the tip of siliconized tips were cut with flame-sterilized scissors to avoid injuring the L4/adult worms.	0	0	0	1000
PMID:33848804	We found that up to 30 min of exposure to red light (600 ± 20 W/m 2 ) was safe for C. elegans reproduction (see data in the associated Data in Brief article) [18].	0	0	0	1000
PMID:37953666	Our phylogenetic analyses suggest that the bacterial "donors" of nematode-specific RML-3 belong to members of the Chlamydiales order of bacteria, which are obligate intracellular bacteria and stable symbionts of diverse organisms (Elwell et al, 2016;Bayramova et al, 2018).	0	0	0	1000
PMID:32626745	On the one hand, the robustness of feature extraction is improved to make the classification model effectively distinguish between positive and negative samples, thereby reducing the false-positive rate and false-negative rate.	0	0	0	1000
PMID:37975568	All experiments were performed at 25°C, except for those that included the daf-2(e1368) or daf-2(e1370) temperature-sensitive mutations.	0	0	0	1000
PMID:18797952	We found a report that human Dishevelled-3 is a target for Lys 48 polyubiquitination and degradation in HEK293 cells (Angers et al. 2006) but no reports on Frizzled receptors.	0	0	0	1000
PMID:37910589	In ric-8(ok98) null mutants, the size of the AWA cilia was markedly reduced (Fig 1A and1D).	0	0	0	1000
PMID:34325308	The difference among the three mutant strains was not visible in the PC1.	0	0	0	1000
PMID:37927909	The mtre-1 gene was identified as one of the top genes displaying male-biased expression in wild-type tail tips.	1	0	0	1000
PMID:37995185	To test these possibilities, we conducted the time-lapse recording in embryos expressing the microtubule marker GFP-tubulin or a kinetochore marker GFP-KNL-3, whose depletion has been associated with the kinetochore-null phenotype.	0	0	1	1000
PMID:37953666	As NHR-49 regulates pleiotropic stress-dependent genetic programs (Taubert et al, 2008;Vozdek et al, 2018;Dasgupta et al, 2020;Naim et al, 2021), we sought to probe specific biological functions of RML-3 using rml-3 RNAi, which strongly decreased endogenous rml-3::GFP expression in the CRISPR KI strain (Fig 2L).	0	0	1	1000
PMID:38089934	The 3D models with the highest confidence score are shown.	0	0	0	1000
PMID:34299431	IC 50 values were 0.06 and 0.03 for monepantel and moxidectin, respectively, and 5.6 µM for HF-00014.	0	0	0	1000
PMID:37773960	(A-H) The drl-1(rhd109) and flr-4(ut7) alleles were used in these studies.	0	0	0	1000
PMID:37891160	To our knowledge, this is the first study showing that constitutive expression of C. elegans hox genes can bypass the cell cycle arrest imposed by the fixed cell lineage and prolong the proliferative capacity of somatic cells until adulthood.	0	0	1	1000
PMID:37980413	Thus bli-6 may normally function redundantly in cuticle morphology; altered BLI-6 processing in gain of function mutants may interfere with function of other collagens.	0	0	0	1000
PMID:32605985	Resistance or tolerance to traditional antibiotics is a challenging issue in antimicrobial chemotherapy.	0	0	0	1000
PMID:37953666	Hence, we next assessed the BA sensitivity of animals treated with rml-3 RNAi.	0	0	0	1000
PMID:32605043	YP-terpene activity against A. ceylanicum: The hookworm screen results showed that the efficacy of YP-terpenes varies, and terpenes can be classified into five groups based on their dose-response curves (Figure 2).	0	0	0	1000
PMID:32605985	In contrast to well-studied membrane-disrupting cationic antimicrobial low-molecular-weight compounds and peptides, molecular dynamic simulations supported by efficacy data demonstrate that the neutral form of PQ401 penetrates and subsequently embeds into bacterial lipid bilayers more effectively than the cationic form.	0	0	0	1000
PMID:37854694	To confirm the requirement of this gene for feeding RNAi, we used a deletion allele, tm11388 (Figure 1A).	0	0	0	1000
PMID:37946042	Further, depletion of CBP-1, MYS-1/TRR-1 and HDA-6 is associated with immune response and stress resistance 34,48,49 .	0	0	0	1000
PMID:37930961	pgp-14 and sms-5 were identified in the same genetic screen for mutants that can resist crystal-associated death.	0	0	0	1000
PMID:37885348	The contribution of neutral lipid dynamics to embryonic development is not well understood.	0	0	0	1000
PMID:37975568	The sensory system is an important interface between the environment and an animal's physiology, which suggests a role for the sensory system in germline biology.	0	0	0	1000
PMID:37773960	In the future, it will be crucial to define the metabolic role of FSH signaling in mammalian non-reproductive tissues, including the liver and adipose tissue, as well as assess whether MAPK signaling impinges on these pathways to integrate metabolic and developmental programs.	0	0	0	1000
PMID:18797952	Thus, it is difficult to make predictions but a conserved lysine in an intracellular loop that may be enzymatically accessible suggests that posttranslational modification is a possibility.	0	0	0	1000
PMID:37891160	One day-old adult control animals carrying a chromosomally integrated version of the pbx-ACELp>nls::gfp control transgene (zhIs165) contained a single NLS::GFP-positive cell in 4% (n = 50) of the cases, while 26% (n = 50) of pbx-ACELp>lin-39::gfp adults contained at least one LIN-39::GFP-positive cell (Supplementary Fig. 5B).	0	0	1	1000
PMID:32605985	All-atom MD simulations based on the GROMACS package (90) were performed to investigate the interactions between PQ401 or its different ionized forms and a simulated bacterial plasma membrane.	0	0	0	1000
PMID:37891160	Animals were divided into three groups: early to mid-L2 stage (gonad 25-70 µm), late L2 stage (gonad 70-110 µm) and early to mid-L3 stage (gonad 110-150 µm).	0	0	0	1000
PMID:37946042	Supporting these data, our IP experiments confirm that CRTC-1 interacts with the C. elegans counterpart of Sec31A, SEC-31	0	0	0	1000
PMID:37946042	f, crtc-1 CBD-/-specifically regulates CRE promoter transcriptional activation.	0	0	1	1000
PMID:37953666	In mature adult animals (> 48 h post L4), we observed no detectable rml-3 expression from either transcriptional or endogenous rml-3 knock-in GFP reporters.	1	0	0	1000
PMID:32626745	It has localized properties in the time domain and frequency domain.	0	0	0	1000
PMID:32605985	Taken together, PQ401 is significantly efficacious in the two MRSA infection animal models.	0	0	0	1000
PMID:34325308	Myo-inositol is a sugar alcohol which has six alcohol group in the cyclohexane.	0	0	0	1000
PMID:37910589	This result suggests that ags-3 loss does not affect the chaperone activity of RIC-8 toward ODR-3.	0	0	0	1000
PMID:37910589	Cilia morphology and fusion protein localization were quantified from images collected on at least two independent days.	0	0	1	1000
PMID:37885348	Moreover, the neutral lipids of hypodermal cells are mobilized later than those of other cell types.	0	0	0	1000
PMID:37980413	Mann-Whitney test for comparing two data sets or Kruskal-Wallis test for >2 comparisons.	0	0	0	1000
PMID:37773960	In many metazoans, including the nematode Caenorhabditis elegans, development into a reproductive adult is marked by production of vitellogenin proteins, which are structural and functional orthologues of the mammalian apoB protein that coordinates very low-density lipoprotein (VLDL) assembly, secretion, and reabsorption in the liver [3].	0	0	0	1000
PMID:37885348	The size of lipid droplets reduces during embryonic diapause.	0	0	0	1000
PMID:34286017	The odorant liquid is placed in the groove of the metal block through a liquid inlet on the lid, and the metal block is warmed with the heater to facilitate volatilization of the odorant.	0	0	0	1000
PMID:37930961	Pharynx-expressed genes of special interest are indicated.	0	0	1	1000
PMID:38089934	The strains generated in this study are shown in Reagents.	0	0	0	1000
PMID:37928537	To evaluate the fluorescence level in different genetic backgrounds, each genotype was analyzed on three different days, and the data were pooled.	0	0	1	1000
PMID:37995185	ns, p > 0.05; **, p < 0.01; ***, p < 0.001 as determined by two-tailed unpaired Student's t test.	0	0	0	1000
PMID:37975568	The weak reduction-of-function mutant daf-2(e1368) or the null daf-16(mu86) mutant had little or no significant effect on fertilization (Figure 8A 8-source data 1), but the stronger reduction-of-function mutant daf-2(e1370) (Lin et al., 1997;Gems et al., 1998) suppressed global fertilization rates (Figure 8B, Figure 8-source data 1).	0	0	0	1000
PMID:32605985	The rest of the culture was stored in 16% glycerol at Ϫ80°C.	0	0	0	1000
PMID:37910589	Resistance to inhibitors of cholinesterase-8 (RIC-8) is a highly conserved non-canonical GEF, which binds monomeric, GDP-bound Gα subunits and catalyzes the exchange of G-protein-bound GDP for GTP independently of GPCRs [22][23][24].	0	0	0	1000
PMID:37980413	They eventually exhibit tube-like morphology, with the basal ends of BLI-containing struts contact regularly spaced holes in the cuticle.	0	0	0	1000
PMID:37946042	STRING in silico analysis 11 revealed that CRTC-1 binds proteins with WD40 repeats, including the WD40-repeat protein WDR-5.1/WDR5	0	0	0	1000
PMID:37995185	As expected, the GFP-B55 SUR-6 signal is nuclear during prophase.	1	0	0	1000
PMID:33052669	Effects of Additive-Extracted Microplastics.	0	0	0	1000
PMID:37980413	We confirmed that the double rows of BLI puncta were adjacent to cuticle furrows by colocalization of BLI-2::HaloTag with a newly generated DPY-9::mNG knock-in (Fig. 3g; see also Fig. 5f).	0	1	0	1000
PMID:37946042	Furthermore, we demonstrate that CRTC-1 promotes longevity through a single defined domain by coupling two modes of action: transcriptional activation and histone acetylation.	0	0	0	1000
PMID:34325308	Then, the eggs were incubated for approximately 24 h.	0	0	0	1000
PMID:37928537	Previous work demonstrates that insulin/IGF-1 signals from the reproductive system shorten longevity.	0	0	0	1000
PMID:37930961	Second, we asked whether the fluorescence of object-forming wact-40, wact-43, and wact-469 accumulates in the epithelium of pgp-14(0) mutants relative to wild type.	0	0	1	1000
PMID:37910589	*** indicates different from wild type at p < 0.001 (Kruskal-Wallis with Dunn's multiple comparisons test).	0	0	0	1000
PMID:37980413	In the anterior, puncta were similar in size between furrow-flanking and central rows (two-tailed Mann-Whitney test, n > 100 puncta per row type).	0	0	0	1000
PMID:37995185	Since LET-92 protein sequence is 88.67% identical to human PPP2CA, PP2A C (CST: 2038) antibodies were used to detect LET-92, which detects a single band on the SDS-PAGE at the right size, and this band disappears in let-92 (RNAi) condition (data not shown).	0	0	1	1000
PMID:37885348	rict-1/Rictor regulates C. elegans lipid storage and growth through sgk-1/SGK-1, a downstream target of mTORC2, but not by AKT kinases (Jones et al, 2009).	0	0	0	1000
PMID:37953666	Following realignment with Clustal Omega, alignment positions in which > 90% of all sequences had a gap were removed.	0	0	0	1000
PMID:37995185	Quantification of the YFP-LMN-1 levels at the NE in control embryos revealed that the YFP-LMN-1 signal intensity progressively decreases $50 s before nuclear envelope permeabilization (NEP) (Figures 1E and1F).	0	1	0	1000
PMID:30291426	In this predictor, two discrete feature extraction methods namely: PseDNC and PseTNC are used for the formulation of DNA sequences.	0	0	0	1000
PMID:37910589	Interestingly, AWC distal dendrites in ODR-3 CA O/E mutant animals also exhibited marked membranous extensions at the cilia base (wild type: 14% of AWC neurons with dendritic extensions, n = 29; odr-3 CA O/E: 100% of AWC had dendritic extensions, n = 24).	0	0	0	1000
PMID:37891160	lin-12 RNAi in pbx-ACELp>lin-39::mCherry animals did not cause a significant reduction in the number of animals expressing CYE-1::GFP in the proliferating ACs (Supplementary Fig. 7B,B').	0	0	1	1000
PMID:18797952	When Smad4 is sumoylated at Lys 113 or Lys 159 it stimulates its transcriptional activity in HeLa cells (Lin et al. 2003) but represses transcription in COS cells (Long et al. 2004).	0	0	0	1000
PMID:37980413	Extensive screens have not yet identified other bli loci suggesting a limited number of proteins may have specific and nonredundant roles in adult strut formation.	0	0	0	1000
PMID:37891160	To achieve this, we generated three transgenes delivering different dosages of lin-39; one transgene expressing lin-39::gfp under control of the ACEL promotor without the distal egl-17 enhancer (ACELp>lin-39::gfp), a second containing a truncated, 50 bp distal egl-17 enhancer (short pbx-ACELp>lin-39::gfp) and a third with the full-length 161 bp distal egl-17p enhancer re-inserted at the 5' end (l…	0	0	1	1000
PMID:37927909	Morphogenesis, a critical component of development, is the process by which embryonic structures are sculpted to generate the final adult form.	0	0	0	1000
PMID:37980357	b Activation or inhibition of mtUPR has no effect on synapse elimination.	0	0	0	1000
PMID:32605985	To test whether PQ401 disrupts MRSA membranes, we measured the permeability of MRSA MW2 to SYTOX Green after treatment with a range of concentrations of PQ401.	0	0	0	1000
PMID:37995185	The yellow asterisk indicates the smaller size of the male pronucleus in B55 (RNAi), and the blue arrowhead marks the persistence of LMN-1 signal.	0	0	1	1000
PMID:37928537	Hierarchical clustering was performed for all leaving sets of genes using Pearson correlations.	0	0	0	1000
PMID:32605985	Major disadvantages of conventional antibiotics include resistance development and inactivity against nongrowing antibiotic-tolerant bacteria.	0	0	0	1000
PMID:18797952	More importantly, it can be applied to any posttranslational modification that targets a specific amino acid.	0	0	0	1000
PMID:37953666	For developmental effect studies, control and rml-3 RNAi-treated L1 were exposed to BA and then imaged on the 6 th day of adulthood post L4 stages.	0	0	0	1000
PMID:32211035	Finally, we evaluated our proposed 4mcDeep-CBI with the state-ofart predictor, and the results demonstrate that our model can achieve better performance in identifying 4mC sites and runs more efficiently.	0	0	0	1000
PMID:34312397	Our proposed scheme is based on illuminating a photomask coded with a predetermined binary pattern to spatially modulate the light.	0	0	0	1000
PMID:37773960	Not only is the presumptive kinase activity of DRL-1 and FLR-4 necessary for proper vit gene expression, but it is required to suppress the expression of the β-oxidation Similar to the drl-1 null mutants, flr-4 null mutants display severely reduced developmental rates and body size defects when reared on E. coli OP50, the standard laboratory diet (S3B and S3C Fig) [20,28].	0	0	1	1000
PMID:37953666	To confirm the bacterial origin of nematode RML-3, we reconstructed a maximum likelihood (ML) phylogenetic tree using available RML-3 protein sequences from prokaryotes and metazoans (Fig 1B,Datasets EV1 and EV2).	0	0	0	1000
PMID:37946042	However, the crtc-1 null entirely suppresses set-2 RNAi longevity (Extended Data Fig. 1c).	0	0	0	1000
PMID:37885348	Next, we boiled the samples for 10 min, centrifuged them at 13,680 g for 10 min at 4°C, and collected the supernatant, then took 25 ll to measure the glycogen concentration.	0	0	0	1000
PMID:34299431	A compound was recorded as a "hit" (i.e., active) if it reduced larval motility by ≥70%.	0	0	0	1000
PMID:37930961	Immediately worms with staining and/or drug were visualized under epifluorescent microscope using the YFP and CFP filter sets and the numbers recorded.	0	0	1	1000
PMID:34268480	Homozygous Meis1 KO was not included because of embryonic lethality (Spieler et al., 2014).	0	0	0	1000
PMID:37980413	Thus of the three collagens localizing to struts, only BLI-1 appears specific to struts whereas BLI-2 and BLI-6 localize to additional matrix substructures independent of BLI-1.	0	1	0	1000
PMID:37928537	The plasmids were constructed by using isothermal assembly (89), unless stated otherwise.	0	0	0	1000
PMID:18797952	In the Wnt pathway, FAM deubiquitinates bcatenin, preventing its degradation in mammalian cells, but the effect of FAM activity on Wnt signaling was not noted (Taya et al. 1999).	0	0	0	1000
PMID:32611119	Figure 2(c) shows the evolution of the model with highest fitness as the genetic algorithm was iterated.	0	0	0	1000
PMID:37854694	Our findings reveal a specific and robust mechanism to control the export of dsRNA, suggesting the significance of spreading RNAs as signaling molecules between cells.	0	0	0	1000
PMID:32611119	between the distributions of these coefficients in the two cases, with the inter-series correlation approaching 1 more frequently than the intra-series one.	0	0	0	1000
PMID:37980357	While neuron-extrinsic events that shape remodeling, for example, microglial phagocytosis of synaptic material [5][6][7][8] , have gained a lot of recent attention, neuron-intrinsic processes governing remodeling have remained less well-described.	0	0	0	1000
PMID:37930961	All three of these products were stitched together using PCR, then reinserted into pPRZH1160 to create pPRZH1144, which was sequence verified and shown to be functional by rescuing mutant pgp-14's resistance to wact-190.	0	0	0	1000
PMID:37928537	At least three independent replicates were performed for each condition.	0	0	0	1000
PMID:34325308	Adult worms were moved to a new plate before depletion of food for at least 3 generations to make sure worms did not get stressed from starvation conditions.	0	0	0	1000
PMID:37980357	Each point represents a single animal.	0	0	0	1000
PMID:37980413	Our molecular genetic analysis of struts could stimulate avenues for investigation of other apical ECMs that display nanoscale architecture or collagenbased suprastructures 60 .	0	0	0	1000
PMID:18797952	A recent report of the crystal structure of human Act R-IIB indicates they are both deeply buried within the protein and inaccessible to modification (Han et al. 2007).	0	0	0	1000
PMID:37854694	As rexd-1; tbc-3; sid-5 triple mutant animals show weak resistance to feeding RNAi in the intestine, it is possible that these factors are dispensable but involved in other steps during systemic RNAi, such as the cytosolic uptake, processing of dsRNA and amplifying silencing signals.	0	0	0	1000
PMID:34312397	The resulting spatial light pattern at the output of the mask was projected onto the imaged sample using objective and tube lenses with a magnification of ×10.	0	0	0	1000
PMID:37995185	(J) Model for PP2A-B55 SUR-6 -dependent NE disassembly pathway in C. elegans embryos.	0	0	0	1000
PMID:32605985	In the case of the G. mellonella larva infection model, 20 mg/kg was the maximum dose possible.	0	0	0	1000
PMID:37980413	Punctate localization of a BLI-1::GFP transgene with GFP inserted after C364 (cgEx198) has been reported 31,33 and is consistent with our BLI-1::mNG knock-ins; results here focus on the localization of the N-terminal BLI-1::mNG knock-in ju1789, which does not appear to cause cryptic loss of function.	0	0	1	1000
PMID:37928537	We found that animals treated with each RNAi showed an increased sensitivity to PA14 infection (Figures S4A-S4D).	0	0	0	1000
PMID:34268480	C. elegans with decreased MEIS1 homolog show increased expression of ferritin (Catoire et al., 2011).	0	0	1	1000
PMID:33052669	To simulate wet-dry cycles in soil, 24-well plates containing each microplastic-laced soil were prepared using the same procedures as used for the soil toxicity test (0, 0.01, 0.1, and 1% for LDPE films; 0, 0.001, 0.01, and 0.1% for PAN fibers) and 76 μL of deionized water was added Environmental Science & Technology to each well (n = 4).	0	0	0	1000
PMID:30291426	It means that the sequence order information has more significance in identifying the motif of nucleosome positioning in genomes.	0	0	0	1000
PMID:37854694	Next, to test the subcellular localization of TBC-3b, we expressed a TagRFP fusion form of TBC-3b in strains expressing organelle markers.	0	1	0	1000
PMID:37980413	Unlike the furrow-flanking rows the central row is not prefigured by a diffuse band in the L4, suggesting possible differences in the mechanism of punctum formation between central and furrow-flanking rows.	0	0	0	1000
PMID:33848804	Then, TWE (20 μg/ml) and DMSO were added to the treatment well and the control well, respectively, and the worms were incubated for 30 min in a shaker.	0	0	0	1000
PMID:37980357	The developmental remodeling of C. elegans GABAergic DD neurons presents a uniquely accessible system for addressing important questions about evolutionarily conserved neuron-intrinsic mechanisms of remodeling because the reorganization of their connectivity occurs without gross morphological changes or a requirement for synaptic removal by other cell types.	0	0	0	1000
PMID:32211035	The Rectified Linear Unit (ReLU) (Nair et al., 2010) takes the output of a convolution layer and clamps all the negative values to zero to introduce non-linearity that can not only reduce the computational cost, but also avoid the phenomenon of vanishing gradient and over-fitting.	0	0	0	1000
PMID:37927909	A second DM domain transcription factor, MAB-3, acts partially redundantly with DMD-3 in retraction, since mab-3;dmd-3 doublemutant males fail to undergo either tail tip or anterior tail retraction and the overall shape of the L4 tail tip is maintained into adulthood (Mason et al., 2008).	0	0	0	1000
PMID:37975568	Statistical analyses of oogenesis onset in different groups of animals on OP50 versus CS180.	0	0	0	1000
PMID:32605043	New classes of anthelmintics with broad specificity, and that are more difficult to resist than current therapies, are urgently needed.	0	0	0	1000
PMID:32605985	Although this simulation indicates that the penetration of PQ401 into mammalian lipid bilayers is energetically favorable, as described above, human red blood cells as well as GUVs having the same composition of POPCcholesterol as the membranes used in the MD simulations (Fig. 2B andC and Movies S3 to S5) are resistant to disruption by PQ401.	0	0	0	1000
PMID:34286017	However, if there is no 8-min interval (e.g., 1, 2, 3, and 4 min for 0.04 and 0.12 μM), clean the tank (see the next section) and start from the gas vaporization.	0	0	0	1000
PMID:37975568	Since the germ cells of worms transferred to CS180 still responded to this food source, this suggests that the germ cell decision to switch to oogenesis occurs after early L3.	0	0	0	1000
PMID:32611119	The full set of new 100 individuals obtained is then used to start a new iteration cycle.	0	0	0	1000
PMID:37946042	Therefore, our data suggest that transcriptional activation is necessary to promote longevity in H3K4me3-deficient animals.	0	0	0	1000
PMID:37891160	Thus, over-proliferation not only occurred during the normal period of vulval cell divisions until early L4 but the proliferative phase was also prolonged at least until the late L4 stage.	0	0	0	1000
PMID:37930961	The graph normalizes the data relative to the solvent control samples.	0	0	0	1000
PMID:33052669	Then, 5 g of additional glass beads were placed on top of this bead-microplastic mixture and afterward 3 mL of K-medium was added.	0	0	0	1000
PMID:37854694	To understand the mechanism underlying the export of silencing RNA in systemic RNAi, we conducted a forward genetic screen.	0	0	0	1000
PMID:37854694	This indicates that Y39A3CL.1 is likely to be involved in dsRNA export from intestinal cells rather than dsRNA uptake from the environment.	0	0	1	1000
PMID:37995185	Quantification of GFP-Aurora A intensity at the centrosome (cent.)	0	0	1	1000
PMID:37980357	Prior to stimulation, control animals moved in predominantly forward trajectories (Fig. 4d).	0	0	0	1000
PMID:37885348	lst-8/LST8 and rict-1/Rictor are components of the mTORC2 complex.	0	0	1	1000
PMID:37910589	Coding sequences of ric-8 and nphp-2s were amplified from a mixed-stage N2 cDNA library using Phusion high-fidelity DNA polymerase (NEB) with gene-specific primers and verified by Sanger sequencing.	0	0	1	1000
PMID:37975568	Loss of ins-6 from ASJ delayed oogenesis, despite the continued presence of ins-6 in ASI (Figure 6C, Figure 6-source data 1).	0	0	1	1000
PMID:34312397	While mechanically switching between different codes would generally lead to low imaging rates 25 , our scheme is based on cyclic codes, in which translation by a single cell leads to a new pattern 26 .	0	0	0	1000
PMID:32626745	Besides, with the consideration of the effect affected by the different input order of the two proteins, we propose a "Y-type" Bi-RNN model and use both the backward and forward training methods to train the model.	0	0	0	1000
PMID:33052669	Our work is focused on chemicals leaching and on the concept of K D to better understand the ecotoxicity of microplastics.	0	0	0	1000
PMID:37980413	Conventional confocal; insets 10 μm wide.	0	0	0	1000
PMID:37891160	The oncogenic activity of hox genes may in part be due to their ability to directly stimulate cell cycle progression and DNA replication 14 .	0	0	0	1000
PMID:37854694	Twenty-four hours later, the percentage of dead eggs was scored.	0	0	0	1000
PMID:32211035	We have done extensive experiments on the new dataset using the proposed predictor (4mcDeep-CBI) and the stateof-art predictor (4mcPred-IFL), respectively, then we make a performance comparison between two models.	0	0	0	1000
PMID:37928537	Magic Red stain was prepared in 260x DMSO stock following the manufacturer's instructions.	0	0	0	1000
PMID:37885348	Comparisons between two or more groups were performed using one-way or two-way analysis of variance (ANOVA) with Tukey's correction for multiple comparisons.	0	0	0	1000
PMID:37975568	Thus, our data are consistent with the hypothesis that the fewer progeny on CS180 can reflect earlier oogenesis on this food source.	0	0	0	1000
PMID:37953666	In addition, rml-3 RNAi caused reduced resistance to heat stress (Fig EV5B andC), a phenotype also rescued by exogenous Lrhamnose (Fig EV5C).	0	0	0	1000
PMID:32605043	YP-terpene activity against N. brasiliensis: After testing the terpenes on A. ceylanicum and T. muris, we screened selected YP-terpenes on N. brasiliensis (Figure 4).	0	0	0	1000
PMID:37910589	C. elegans strains were maintained at 20˚C on standard nematode growth media (NGM) plates seeded with the OP50 strain of Escherichia coli.	0	0	0	1000
PMID:33052669	They were maintained on nematode growth medium (NGM; NaCl 3 g/L, peptone 2.5 g/L, agar 17 g/L, 1 M potassium phosphate 25 mL/L, 1 M CaCl 2 •2H 2 O 1 mL/L, 1 M MgSO 4 • 7H 2 O 1 mL/L, cholesterol 1 mL/L) at 20 ± 2 °C in the dark, and Escherichia coli (strain OP50) was supplied as a food source. 60	0	0	0	1000
PMID:31353766	As ac ontrol, 1 showed no effect on the survival of the nematodes (see Video S1) when added to the growth medium (as high as 100 mgmL À1 ).	0	0	0	1000
PMID:37773960	Animals were synchronized by bleaching and the resulting L1s were grown to day 1 adults.	0	0	0	1000
PMID:37980357	These postsynaptic sites undergo dorsoventral remodeling during the transition between the 1st and 2nd larval stages of C. elegans development (L1/L2 transition) 23,24 .	0	0	0	1000
PMID:37946042	Mixes were microinjected into the germline of day 1 adult hermaphrodite worms using standard methods 56 .	0	0	1	1000
PMID:33848804	Then, 100 μl from each group was transferred to a black 96-well plate (Corning, NY, USA), and fluorescence microscopy images were captured using the Operetta High-Content Imaging System (PerkinElmer, Waltham, MA, USA) at 20× magnification.	0	0	1	1000
PMID:37980413	In contrast, blistering in the bli-1(0); bli-6(ju1681) double mutant was intermediate by 3 h post-molt and progressed to severe by 5 h post-molt; blisters were also larger in double mutants at 24 and 48 h post-molt (Fig. 6a).	0	0	0	1000
PMID:37980357	Since DVE-1 expression is limited to postsynaptic GABAergic neurons, our results suggest that DVE-1-regulated postsynaptic pathways promote the exchange or elimination of juvenile presynaptic elements through destabilization of the postsynaptic apparatus and associated signaling components.	1	0	0	1000
PMID:33052669	After one wet-dry cycle (6 days), the number of offspring significantly decreased for the LDPE film at all concentrations (0.01-1%), and the average values were 70 ± 11, 69 ± 17, and 41 ± 8% compared to the control, respectively (Figure 4A).	0	0	0	1000
PMID:37980413	Unlike BLI-1::mNG and BLI-2::mNG, BLI-6::mNG was present in both cortical and basal layers in blisters (Fig. 6i).	0	1	0	1000
PMID:37928537	Previous studies estimated that C. elegans forms ∼600 gap junctions between its 302 neurons and that gap junction components are involved in diverse biological processes such as establishment of neuronal asymmetry, mechanosensation, aggregation, and aversive olfactory behaviors (25)(26)(27)(28).	0	0	0	1000
PMID:37953666	To gain a deeper understanding of the fascinating evolutionary acquisition of RML-3 from bacteria through iHGT, and its physiological relevance in modern nematodes, we characterized the expression, regulation, and biological functions of RML-3 in the tractable model organism nematode C. elegans.	0	0	1	1000
PMID:32626745	LSTM is a variant model of RNN.	0	0	0	1000
PMID:37946042	The following primary antibodies were used at the indicated dilutions: rabbit α-H3K4me3 (1:1,000, Abcam ab8580), rabbit α-H3K9ac (1:1,000, Abcam ab10812), rabbit α-H3K18ac (1:1,000, Sigma-Aldrich 07-354), rabbit α-H3K27ac (1:1,000, Abcam ab4729) and rabbit α-H3 (1:1,000, Cell Signaling 9715).	0	0	0	1000
PMID:33052669	The data were expressed as a percentage (%) of the average value of the control group.	0	0	0	1000
PMID:33848804	Tripterygium wilfordii Hook.	0	0	0	1000
PMID:33052669	Since the edible size of microplastic by nematode species is ≤3.4 μm, 74,75 we here avoided that the nematodes fed on microplastics and followed just the influence of the potential leachates on the number of nematodes offspring. PP	0	0	0	1000
PMID:33848804	Reaction solutions were made by mixing RNO (0.25 × 10 -4 M) and L-histidine (0.125 × 10 -1 M) in sodium phosphate buffer (0.25 × 10 -1 M; pH 7.0) and were poured into a 96-well plate.	0	0	0	1000
PMID:33848804	The UPLC method was developed using compounds 4 and 6 as markers to demonstrate the characteristics of TWE and TW-F5.	0	0	0	1000
PMID:33848804	We also determined the viable S. pyogenes number from C. elegans to evaluate whether APDT actually decreased the number of viable S. pyogenes associated with C. elegans skin.	0	0	0	1000
PMID:37930961	pgp-14(0)'s resistance to wact-190's effects can be fully rescued by a transgenic genomic copy of pgp-14 (Fig 3C -3E) and by expressing YFP-tagged PGP-14 from the pgp-14 promoter (Fig 3D).	0	0	1	1000
PMID:37928537	The exact p-values for all survival assay are listed in Supporting Table S1.	0	0	0	1000
PMID:37946042	These data suggest that, while CRTC-1 CBD domain is necessary for both the longevity and MUFA accumulation phenotypes of set-2 mutant worms, these two pathways appear to be decoupled in the context of CRTC-1.	0	0	0	1000
PMID:33052669	Effects of Different Microplastics on Nematodes in the Soil Environment: Tracking the Extractable Additives Using an Ecotoxicological Approach	0	0	0	1000
PMID:37953666	Seam cells, also referred to as lateral hypodermal cells, share functions with the major hypodermis in secreting biomolecules to form the cuticle in C. elegans (Johnstone, 1994).	0	0	0	1000
PMID:32605043	Terpene encapsulation in YPs offers several major advantages for in vitro testing: (1) high terpene load levels (50% terpene w/w), (2) water-suspendable terpene formulations without surfactants, (3) high terpene bioavailability, and (4) sustained terpene release.	0	0	0	1000
PMID:37885348	In response to insulin stimulation, PI3K produces PIP3, which triggers the phosphorylation of Akt at Thr308 by PDK1.	0	0	0	1000
PMID:37980357	This turnover of synaptic vesicles during wild-type remodeling contrasts with their relative stability over the 10 h immediately following remodeling.	0	0	0	1000
PMID:37885348	Then, worms were recovered after 15 min.	0	0	0	1000
PMID:30291426	The success rates of two feature spaces are empirically analyzed and performance comparisons have been drawn as well.	0	0	0	1000
PMID:18797952	We then compare our findings for the two pathways to reveal common features that suggest general principles for the biochemical regulation of intercellular signaling pathways.	0	0	0	1000
PMID:37953666	A 1.5 kb homologous left arm was PCR amplified with the primers 5 0 -GGGTAACGCCAGCACGTGTGCGTACTTCGGTCGTGAAATT-3 0 and 5 0 -TCATGGTCTTTGTAGTCCATAGTAGGATGCGACATTATTCAAT-3 0 .	0	0	0	1000
PMID:32626745	Besides, with the consideration of the effect affected by the different input order of the two proteins, a "Y-type" Bi-RNN model is proposed which uses both the backward and forward training methods to train the model.	0	0	0	1000
PMID:37930961	Third, staining of the pharyngeal cuticle by the polar lipid dye Nile Red is reduced in pgp-14 nulls.	0	0	1	1000
PMID:37773960	While fshr-1 RNAi strongly suppresses the drl-1(rhd109) mutation, it fails to suppress the small body size of the nsy-1 gf mutant (Fig 7E), indicating that FSHR-1 likely functions upstream of NSY-1 to regulate development.	0	0	0	1000
PMID:37975568	Thus, loss of ASJ delayed oogenesis based on the temporal expression of the two oogenesis reporters, lin-41::GFP and oma-1::GFP.	0	0	1	1000
PMID:37980413	In conclusion, these ultrastructural observations suggest that formation of the cortical and medial zones precedes condensation of struts.	0	0	0	1000
PMID:37854694	*p < 0.05, ****p < 0.0001, n.s.	0	0	0	1000
PMID:34312397	Mature camera technology is available only in a small portion of the electromagnetic spectrum and its performance characteristics may limit some applications.	0	0	0	1000
PMID:33052669	We explain the rationale for this experiment in greater detail in the Materials and Methods section.	0	0	0	1000
PMID:32605043	Farnesol was still effective at low doses at the 24-h time point.	0	0	0	1000
PMID:37995185	Earlier work has demonstrated that NEP occurs in two phases.	0	0	0	1000
PMID:31353766	Of course,b ecause of the chemical equilibrium between 4 and 5/6 the precise contribution of each species to the found biological activity cannot be shown experimentally.	0	0	0	1000
PMID:37885348	The signals of the reporters were deconvoluted to gain clear borders of the organelles.	0	0	1	1000
PMID:31353766	HMBC correlations of an ester carbon center, resonating at d = 177.8	0	0	0	1000
PMID:33848804	The APDT treatment with TWE and TW-F5 S. aureus was treated with ampicillin or APDT using TWE and TW-F5 before C. elegans feeding.	0	0	0	1000
PMID:37885348	To quantify the changes in the organelles and their interaction, the hypodermal lipid droplets and mitochondria were firstly reconstituted according to preprocessed signals using the surface function of Imaris 9.6.0	0	0	0	1000
PMID:37928537	This prompted us to focus our attention on the role of inx-14 for intestinal defense upon Pseudomonas aeruginosa PA14 infection.	0	0	0	1000
PMID:32626745	In this paper, the Dmeyer wavelet function is used in the discrete wavelet transform part, and Dmeyer is the discrete Meyer wavelet, which is used for the calculation of fast discrete wavelet transform.	0	0	0	1000
PMID:33052669	In the case of PAN fibers, the number of offspring significantly decreased at 0.01 and 0.1% after one wet-dry cycle (6 days) with average values of 74 ± 12 and 46 ± 11 compared to the control, respectively (Figure 4D).	0	0	0	1000
PMID:37980413	For quantitation of phenotypic penetrance in Tables 1-3 and Table S1, 50 animals per genotype were scored at 24 h post L4 stage.	0	0	0	1000
PMID:34312397	To fully exploit the benefits of compressed-sensing theory, it may be beneficial to replace the well-conditioned basis used in this work with a new type of cyclic, or semi-cyclic, basis in which the incoherence is optimized 29 .	0	0	0	1000
PMID:37930961	This in silico spatial expression pattern is consistent with a previous report of pgp-14's expression pattern found through a systematic analysis of C. elegans PGPs [38].	0	1	0	1000
PMID:37980357	Notably, the nuclear localization of mammalian SATB family members is also dependent on SUMOylation, suggesting conserved regulatory mechanisms 50,51 .	0	1	0	1000
PMID:34286017	Combining monitoring of odor concentration change in an agar plate with behavioral monitoring by machine vision will allow us to estimate how the brain computes information regarding odor concentration change in order to regulate behavior.	0	0	0	1000
PMID:33848804	The photosensitizers were taken up into the bacterial cells and induced intracellular ROS production by APDT.	0	0	0	1000
PMID:34325308	In our study, the levels of glucose and mannose were decreased in clk-1.	0	0	1	1000
PMID:32605043	A. ceylanicum worms were maintained in golden Syrian hamsters, as previously described [39].	0	0	0	1000
PMID:32626745	In this section, we compare the performance of the proposed method with other different methods, by using the S. cerevisiae dataset, as shown in Table 7.	0	0	0	1000
PMID:37928537	The overnight culture of P. aeruginosa PA14 was seeded onto modified 35 mm-diameter NGM plates (0.35% instead of 0.25% peptone) to cover the entire surface of NGM agar (6).	0	0	0	1000
PMID:32211035	The ROC curve between the different methods is shown in Figure 6.	0	0	0	1000
PMID:37953666	Surviving unfavorable environmental conditions and stress has conferred nematodes with remarkable phenotypic plasticity that is reflected in their genome evolution.	0	0	0	1000
PMID:18797952	The aspect of dpp signaling surveyed in this assay involves Mad and Medea and a potential explanation is that Fat Facets deubiquitinates the universal Smad lysine in Mad or Medea or perhaps the Co-Smad specific lysine (Lys 738 in Medea).	0	0	0	1000
PMID:37773960	For body size measurements, L4 animals were picked to fresh plates and imaged 24 hours later on a Nikon SMZ-18 Stereo microscope equipped with a DS-Qi2 monochrome camera.	0	0	0	1000
PMID:37980413	Mutations in furrow-localized collagens, such as dpy-3(lf), dpy-8(lf) or dpy-9(lf), cause annuli to be fragmented and disorganized 11,35,40 .	0	0	1	1000
PMID:32605985	Based on these SAR results, we think the addition of halogen atoms or substitution of larger halogen atoms for chlorine may augment PQ401's antimicrobial activity.	0	0	0	1000
PMID:37854694	Expression of SID-5 in the intestine is required for RNAi silencing in the body wall muscles upon dsRNA ingestion, suggesting a possible function of SID-5 in dsRNA export out of cells. 19	0	0	1	1000
PMID:34268480	8. Please provide all the original Western blot figures in the supplemental data.	0	0	0	1000
PMID:37980357	Notably, the remodeling of DD GABAergic presynaptic terminals also occurs normally in dve-1 mutants (Fig. 2H, Fig. S2.1C), further indicating that distinct neuron-intrinsic programs direct remodeling of the pre-and postsynaptic domains of GABAergic DD neurons.	0	0	0	1000
PMID:37930961	The tubes were rocked gently in the dark on a nutator for 3 hours at RT. Worms were then washed twice with fresh M9, and paralyzed with 50 mM levamisole.	0	0	0	1000
PMID:37930961	We refer to the protein expressed from this construct as YFP::PGP-14 and find it to be expressed exclusively in the cells that surround the anterior pharyngeal cuticle, including the mc1 marginal cells and in the cells that surround the buccal cavity that likely include the arcade, e epithelial and pm1 and pm2 cells (Figs 4G, S4 and S5).	1	0	0	1000
PMID:37930961	SMS-5 is expressed in the pharyngeal epithelial cells that likely generate the anterior pharyngeal cuticle and is necessary for abundant sphingomyelin production by pharynx cells [16,20].	1	0	0	1000
PMID:18797952	We could not find any papers on sumoylation of Frizzleds or Dishevelleds.	0	0	0	1000
PMID:32605985	An electroformation chamber was made by placing a 2-mm-thick Teflon spacer between the two lipid-coated ITO slides.	0	0	0	1000
PMID:37953666	However, genes can also be transmitted from one organism to a non-offspring organism via horizontal gene transfer (HGT).	0	0	0	1000
PMID:37980413	BLI-6::mNG displayed apparent maturation from monomeric to dimeric or HMW forms during late L4.	0	0	1	1000
PMID:37910589	In this scenario, loss of ags-3 would prompt rapid re-association of Gα with Gβγ thereby limiting the ability of RIC-8 to activate ODR-3 in the non-canonical pathway and would lead to cilia morphogenesis defects.	0	0	0	1000
PMID:37953666	All the C. elegans strains used in this study were maintained in accordance with the standard laboratory procedures unless otherwise stated (Brenner, 1974).	0	0	0	1000
PMID:33052669	To confirm the effect, we extracted once more (Figure 3B), and the result was no toxic effect of any microplastics tested irrespective of the concentrations and shapes.	0	0	0	1000
PMID:37946042	OP50-1 bacteria were cultured overnight in Luria-Bertani (LB) broth at 37 °C, after which 100 μl of liquid culture was seeded on plates to grow for 2 days at room temperature.	0	0	0	1000
PMID:37995185	This was done before pronuclear meeting.	0	0	0	1000
PMID:33848804	The 2 ′ ,7 ′ -dichlorodihydrofluorescein (DCF) fluorescence was measured at an excitation wavelength of 460-490 nm and an emission wavelength of 500-550 nm and quantified as described above.	0	0	0	1000
PMID:37891160	Bioinformatic analysis by the FGCZ used an in-house analysis pipeline with the open-source tools STAR for read alignment and DESeq2 for differential gene expression analysis.	0	0	1	1000
PMID:37995185	These observations together with the previous work that reported the localization of PP2A catalytical subunit, LET-92 in the pronuclei at or a few seconds before NEP, 52 raise a tempting possibility that the nuclear enrichment of the PP2A-B55 SUR-6 complex promotes efficient NE permeabilization and its disassembly (see discussion).	0	0	1	1000
PMID:33052669	The more efficient migration was likely due to the better interaction with water since the microplastics were in complete contact with water, while the floating microplastics were only partially in contact with water, with a lower interface area.	0	0	0	1000
PMID:32605043	The potential major advantages of terpenes are: (1) they are broad acting, (2) they are predicted to be extremely difficult for parasites to resist, and (3) their pharmacodynamics may be vastly improved by modern formulation strategies (e.g., encapsulation and enteric coated capsules to protect premature release and absorption in the stomach) that are predicted to overcome their traditional limit…	0	0	0	1000
PMID:37885348	Antibodies against GFP (1:1,000, ab290) and a-tubulin (1:1,000, ab18251) were purchased from Abcam.	0	0	0	1000
PMID:34312397	Further increase in the imaging rate may be achieved by using compressed-sensing algorithms as demonstrated in Supplementary Note 9, but at the expense of potentially slower image reconstruction, with a typical complexity of O N 2 À Á even for highly efficient algorithms 28 .	0	0	0	1000
PMID:37928537	Consistently, the fluorescence intensities of the PMK-1/p38-dependent gene reporters F3512.5p::GFP and K08D8.5p::GFP were dramatically increased either upon PA14 infection or glp-1 RNAi treatment (Figures 4J-M).	0	0	1	1000
PMID:32211035	Compered with traditional RNNs, LSTM network is well-suited to learn from experience to classify, process and predict time series, and it has advantages in dealing with long term dependency.	0	0	0	1000
PMID:32211035	The abscissa of the ROC curve is the false positive rate and the ordinate is the positive rate.	0	0	0	1000
PMID:32211035	To visually analyze the results, we plot the ACC change with the increment of the feature size, which is shown in Figure 4.	0	0	0	1000
PMID:32211035	Biological experiments are laborious and expensive when performing genome-wide testing.	0	0	0	1000
PMID:32211035	In the experiment, after less than 10 iterations, the algorithm can reach the state of convergence, which can be shown in section 3.	0	0	0	1000
PMID:32211035	Accurate identification of 4mc sites provides a more comprehensive understanding of its biological effects.	0	0	0	1000
PMID:32211035	Recently, Yu et al. (2015) proposed a method for the determination of methylcytosine in genomic DNA by 4 mC-Tet-assisted bisulfite sequencing, which can accurately generate a genome-wide, single-base resolution map of 4mC, and finally identify the 4mC motif associated with the bacterial R-M system.	0	0	0	1000
PMID:33848804	Under prefeeding conditions, the APDT-pretreated bacteria were fed from the egg stage, and the growth rate was measured.	0	0	0	NEGATIVE
PMID:33848804	A voucher specimen (accession number KN00664G) was deposited at the KIST Gangneung Institute of Natural Products.	0	0	0	NEGATIVE
PMID:18797952	Our approach provides a rational method for prioritizing lysines for analysis, streamlining the current tedious method of random (especially in the case of ubiquitination, where no consensus exists) single-lysine mutagenesis to identify targets.	0	0	0	NEGATIVE
PMID:32605985	These experiments were conducted in triplicate.	0	0	0	NEGATIVE
PMID:32626745	To further explore the validity of the model, we used the same method to conduct experiments on different species datasets.	0	0	0	NEGATIVE
PMID:32605043	A second group of terpenes, consisting of anethole, cymene, limonene, and L-carvone, were effective only at high doses (333 µg/mL) at the three-hour time point.	0	0	0	NEGATIVE
PMID:32611119	In agreement with the above-mentioned studies on generic chaotic systems, our results indicate that the network can indeed respond consistently to repeated presentations of the same complex (irregular) sequence of events, even though the individual responses to single events across the sequence are highly variable.	0	0	0	NEGATIVE
PMID:18797952	In both pathways posttranslational modification as a means of regulating their function, such as lysine modification by ubiquitination and sumoylation, has been observed.	0	0	0	NEGATIVE
PMID:32605043	N. brasiliensis were maintained in Wistar rats [41].	0	0	0	NEGATIVE
PMID:31353766	Incubation of 4 with Na 2 SO 3 yielded the previously isolated sulfonic acid 2 (Figure 2A).	0	0	0	NEGATIVE
PMID:32626745	The neural network model of local weight sharing is shown as Figure 1.	0	0	0	NEGATIVE
PMID:18797952	Potential sumoylation sites matching the Ubc-9 consensus WKxE motif were identified utilizing SUMOplot (www.abgent.com.cn/doc/sumoplot/login.asp).	0	0	0	NEGATIVE
PMID:18797952	Then we confirmed the report of Chang et al. (2006) that Smad10 in Xenopus laevis is a variant of Smad4 iso-b (these two sequences have [ 99% nucleotide identity).	0	0	0	NEGATIVE
PMID:34299431	It is now being used routinely in our laboratory, and can achieve a throughput of ~10,000 compounds per week.	0	0	0	NEGATIVE
PMID:32611119	A reliable response is reflected in a later increase toward 1 in the cumulative distribution for the inter-series correlation coefficients.	0	0	0	NEGATIVE
PMID:32626745	Forward and Backward Model Training.	0	0	0	NEGATIVE
PMID:32211035	In the proposed model 4mcDeep-CBI, we have three CNN layers which can efficiently extract the features from input data.	0	0	0	NEGATIVE
PMID:32605985	Therefore, the established SAR of diarylurea derivatives coupled with the molecular mechanisms described in this study provides a strong rationale for further optimization of PQ401 as a potential membrane-active antibiotic.	0	0	0	NEGATIVE
PMID:32605985	PQ401 was purchased from R&D Systems (Minneapolis, MN, USA).	0	0	0	NEGATIVE
PMID:32211035	(2) There are two important parameters (the penalty parameter C and the kernel parameter γ ) in the SVM model used by 4mcPred-IFL.	0	0	0	NEGATIVE
PMID:34268480	Comment Comments to the Author: In this paper Lyu et al. investigated the impact of two RLS candidate genes in the sensory-motor characteristics of C. elegans and mice.	0	0	0	NEGATIVE
PMID:32211035	Then, the obtained probability value is combined with the previous 8-D advanced feature vector to form a new 9-D feature vector.	0	0	0	NEGATIVE
PMID:34299431	The assay relies on the use of fresh L4s, which are readily produced immediately prior to the commencement of a screen.	0	0	0	NEGATIVE
PMID:34268480	The second sentence seems to continue the previous sentence about dark phase activity.	0	0	0	NEGATIVE
PMID:33848804	For light exposure, 100 μl samples were irradiated from the top of a transparent 96-well plate (SPL Life Science, Pocheon, Korea).	0	0	0	NEGATIVE
PMID:34268480	Additionally, hpo-9(tm3719) treated with unc-62 RNAi retained a similar number of eggs as N2.	0	0	0	NEGATIVE
PMID:30291426	Nucleosome is a central element of eukaryotic chromatin, which composes of histone proteins and DNA molecules.	0	0	0	NEGATIVE
PMID:33848804	The Staphylococcus genus contains well-known bacterial species that are responsible for nosocomial infections.	0	0	0	NEGATIVE
PMID:33848804	Five different solutions of compounds 4 and 6 (25-400 μg/ml) were analyzed for the calibration curves.	0	0	0	NEGATIVE
PMID:33848804	Agesynchronized C. elegans eggs were incubated with E. coli OP50.	0	0	0	NEGATIVE
PMID:18797952	Ubiquitination and sumoylation are reversible modifications and several ubiquitin proteases (deubiquitinases) have recently been identified (e.g., Nijman et al. 2005).	0	0	0	NEGATIVE
PMID:32211035	These modifications are catalyzed by specific DNA methyltransferases (DNMTs) that transfer a methyl group to specific exocyclic amino groups (He et al., 2018).	0	0	0	NEGATIVE
PMID:32605985	PQ401 may suppress the expression of MRSA virulence at subinhibitory concentrations.	0	0	0	NEGATIVE
PMID:34268480	Furthermore, we created mouse models by knocking out BTBD9 homolog, Btbd9, MEIS1 homolog, Meis1, or both.	0	0	0	NEGATIVE
PMID:33848804	f. (family Celastraceae) is a poisonous vine distributed throughout East Asia and has been historically used as a folk medicine to treat inflammatory and autoimmune disorders, including rheumatoid arthritis [8].	0	0	0	NEGATIVE
PMID:31353766	This transformation could be rationalized to proceed through an E1cb mechanism (Figure 1E)toeliminate the sulfonic acid group with subsequent base-catalyzed opening of the cyclopropanol ring.	0	0	0	NEGATIVE
PMID:32605043	YP-terpene samples (100 mg) were centrifuged to collect excess liquid (free terpene) and the pellet fraction was resuspended in 10 mL of 90% methanol-10% water to extract the encapsulated terpene.	0	0	0	NEGATIVE
PMID:33052669	The experiment on the effects of extractable additive solutions also showed differential toxicity among different PP fragment sizes.	0	0	0	NEGATIVE
PMID:18797952	Upon Wnt binding a Frizzled receptor activates a Dishevelled signal transducer.	0	0	0	NEGATIVE
PMID:34286017	After a certain period of time (see Table 1), carefully insert the replacement needle attached to the disposable syringe from the gas outlet.	0	0	0	NEGATIVE
PMID:34325308	PCA was first employed to explore and visualize the metabolic profiles of WT and mutant strains in an unsupervised fashion.	0	0	0	NEGATIVE
PMID:32605043	The dose-response curves were similar to those obtained with A. ceylanicum and T. muris.	0	0	0	NEGATIVE
PMID:32211035	In summary, the above results illustrate that the performance of 4mcDeep-CBI is better than 4mcPred-IFL, and 4mcDeep-CBI can effectively improve the accuracy of identifying 4mC sites.	0	0	0	NEGATIVE
PMID:34299431	In conclusion, the screening platform established is practical and straight-forward to set up, costing ~US$65,000, with the majority of this expense relating to the purchase of two WMicroTracker ONE instruments (at US $15,000 each), a semi-automated liquid handling robot (at US $30,000) and an incubator (e.g., Heratherm IMP180, Thermo Fisher Scientific, Waltham, MA, USA; at US $5000) for the cult…	0	0	0	NEGATIVE
PMID:32605985	After adding 2 ml of 100 mM sucrose into the electroformation chamber, the chamber was sealed with binder clips and then connected to an AC field function generator.	0	0	0	NEGATIVE
PMID:32605985	Development of resistant mutants by serial passage was conducted as previously described (36).	0	0	0	NEGATIVE
PMID:33052669	While there was no effect using the 24 h extractable solution obtained by floating microplastics in water (Figure 2A), the number of nematode offspring significantly decreases when using the 24 h extractable solution prepared using glass beads (Figure 2B).	0	0	0	NEGATIVE
PMID:18797952	Co-Smads contain two conserved lysines including the universal Smad lysine in the MH2 domain.	0	0	0	NEGATIVE
PMID:32626745	The evaluation criteria for the algorithm use several widely used parameters: accuracy, recall, specificity, precision, and MCC (Mathew's correlation coefficient).	0	0	0	NEGATIVE
PMID:32605985	After adding 15 young adult C. elegans glp-4(bn2);sek-1(km4) animals to each well of the plate using a COPAS large particle sorter (Union Biometrica, MA, USA), 35 l of MRSA MW2 suspension was added (OD 600 , 0.08).	0	0	0	NEGATIVE
PMID:34286017	The radius of the plate is 44 mm (1 mm in the plate thickness).	0	0	0	NEGATIVE
PMID:34312397	The benefit of summing sub-pixel-shifted images in terms of SNR and image contrast is demonstrated in Supplementary Note 7.	0	0	0	NEGATIVE
PMID:32605043	Hookworms and whipworms showed differential susceptibility to YP-terpenes.	0	0	0	NEGATIVE
PMID:32605985	In the case of nTZDpa, we found that additional halogen substituents and the replacement of chlorine with a larger halogen atom such as iodine significantly enhance antimicrobial activity against both growing and nongrowing antibiotic-tolerant MRSA as well as membrane selectivity for bacterial over mammalian membranes (21).	0	0	0	NEGATIVE
PMID:33052669	The numbers of replicates were 8 (HDPE, PET, PP, and PS fragments for one time-extraction), 4 (LDPE films and PAN fibers for one time-extraction), and 4 (HDPE, PET, PP, and PS fragments for two times extraction), and control sets were prepared with a matching equal number of replicates for every microplastic treatment set.	0	0	0	NEGATIVE
PMID:32605043	(5) non-effective at the doses tested.	0	0	0	NEGATIVE
PMID:32611119	The initial condition is chosen randomly for each neuron, uniformly distributed between -1 and 1.	0	0	0	NEGATIVE
PMID:32605043	The fast-acting terpenes at moderate-high doses against A. ceylanicum, with the exception of eugenol, also immobilized T. muris within between one and three hours.	0	0	0	NEGATIVE
PMID:34268480	• 5/5 Is the data presented in the most useful manner?	0	0	0	NEGATIVE
PMID:34286017	This may take about 90 min.	0	0	0	NEGATIVE
PMID:30291426	However, when the prediction of each classifier is merged, the classification errors are minimized because the error of one classifier is recompensed by another classifier (Hayat and Khan 2012;Zhang et al. 2012Zhang et al. , 2015Zhang et al. , 2016)).	0	0	0	NEGATIVE
PMID:32611119	Advances in in vivo calcium imaging have recently allowed monitoring the dynamical activity of tens of neurons in free-moving C. elegans worms under controlled thermosensory conditions. 27	0	0	0	NEGATIVE
PMID:32611119	Specifically, we applied 20 consecutive pulses to the network, focusing on its response to the drop from 1 to 0. For each of the 20 inputs, we compared all pairs of responses across 100 (identical) trials [inter-series comparison, orange intervals in Fig. 5(a)].	0	0	0	NEGATIVE
PMID:32211035	After convolution, a rectified linear unit (ReLU) is applied to sparsify the output of the convolution layer.	0	0	0	NEGATIVE
PMID:18797952	Alternatively, Lys 95 in Dm Mad is a DNA binding residue and likely conserved for structural reasons.	0	0	0	NEGATIVE
PMID:34268480	This was further investigated in mutant mice with Btbd9, Meis1, or both knocked out.	0	0	0	NEGATIVE
PMID:32605043	Hence, this limited the duration of the in vitro motility assays with hookworms.	0	0	0	NEGATIVE
PMID:18797952	In addition, three of the six surrounding residues are absolutely conserved and an upstream adjacent hydrophobic residue is present in all sequences except members of the Ce Daf pathway subfamily.	0	0	0	NEGATIVE
PMID:32605985	According to predictions made using MarvinSketch, more than 50% of bithionol also exists as anionic forms at pH 7.4.	0	0	0	NEGATIVE
PMID:32211035	4mcPred-IFL employed Sequential Forward Search (SFS) to determine the optimal feature subset.	0	0	0	NEGATIVE
PMID:33052669	[10][11] Previous studies have reported that 8-67 500 mg/kg microplastics can be observed in industrial, 12 pristine floodplain, 13 and agricultural lands. 14	0	0	0	NEGATIVE
PMID:34299431	This high throughput screening assay has the advantage over many previous assays in that it is cost-and time-effective to carry out and achieves a markedly higher throughput (~10,000 compounds per week); therefore, it is suited to the screening of libraries of tens to hundreds of thousands of compounds for subsequent evaluation and development.	0	0	0	NEGATIVE
PMID:34268480	Therefore, both BTBD9 and MEIS1 may play a role in the development of RLS, yet whether and how the two genes interact is not known.	0	0	0	NEGATIVE
PMID:32605985	Thus, our current data with PQ401 suggest that it is possible that the collective behavior of a group of molecules rather than the behavior of single molecules is required for the disruption of lipid bilayers.	0	0	0	NEGATIVE
PMID:32211035	Single-molecule real-time sequencing (SMRT) technology can detect 4mC, 5mc, and 6mA base modifications (Ecker, 2010;Flusberg et al., 2010;Clark et al., 2013;Davis et al., 2013).	0	0	0	NEGATIVE
PMID:32626745	The experimental results show that the proposed method can achieve an accuracy of 99.57%, recall of 99.36%, sensitivity of 99.76%, precision of 99.74%, MCC of 99.14%, and AUC of 99.56% under the benchmark dataset.	0	0	0	NEGATIVE
PMID:33848804	Next, we tested the APDT effects of TWE and TW-F5 on various skin pathogens because photodynamic treatment is easily applicable to skin treatment [28,29].	0	0	0	NEGATIVE
PMID:18797952	Given that the contexts for both lysines are absolutely conserved between human Smad4 and Dm Medea, this suggests, again in the strongest possible terms, that both lysines are sumoylated in Dm Medea.	0	0	0	NEGATIVE
PMID:34325308	The metabolite profiling was conducted following the established method of our previous studies [15,16].	0	0	0	NEGATIVE
PMID:33052669	These effects were intensified at all concentrations (0.001-0.1%) after two and three wet-dry cycles, and 42-57% of the reproduction level was found (Figure 4E,F).	0	0	0	NEGATIVE
PMID:34268480	If so, the appropriate way to analyse the data would be to average first within animal and then use for example one-way ANOVA.	0	0	0	NEGATIVE
PMID:34325308	The change may reduce ATP synthesis by TCA cycles, and it would be supplemented by glycolytic ATP production [18].	0	0	0	NEGATIVE
PMID:32605043	L-carvone has a similar solubility in water as carvacrol, but it shows a slower rate of release from YPs (40-60% at 3 h) and almost complete terpene release at 24 h.	0	0	0	NEGATIVE
PMID:32605043	The porous cell wall structure makes these particles excellent absorbent materials.	0	0	0	NEGATIVE
PMID:18797952	Each of the other lysines is associated with one or more invariant amino acids and all but Lys 52 have hydrophobic residues nearby.	0	0	0	NEGATIVE
PMID:32605985	In the sampling, the width of each window was 0.15 nm, each window was simulated for 25 ns, and the first 5 ns was discarded in the WHAM analysis.	0	0	0	NEGATIVE
PMID:32605985	Between pH 6.5 and 8.5, the MIC of PQ401 was 4 g/ml, where the neutral portion of PQ401 is 90% or greater.	0	0	0	NEGATIVE
PMID:34299431	After 40 h of incubation with compounds (20 µM), the motility of young adult C. elegans (following transition from L4) in individual wells of individual plates was measured for 15 min by infrared light beam-interference [18] using a WMicroTracker ONE instrument (Phylumtech, Sunchales, Argentina; details on the instrument and associated technology are available via http://www.phylumtech.com/home/e…	0	0	0	NEGATIVE
PMID:33052669	In this study on nematodes (Caenorhabditis elegans), we adopted an ecotoxicological approach to assess the potential effects of 13 different microplastics (0.001-1% of soil dry weight) with different characteristics and extractable additives.	0	0	0	NEGATIVE
PMID:18797952	Interestingly, human TBRI is more closely related to Dm Babo and Dm Sax, neither of which have the conserved lysine, than to Dm Tkv (Newfeld et al. 1999).	0	0	0	NEGATIVE
PMID:34325308	The column-wise clustering seems to have a clear difference among strains (Fig. 1b).	0	0	0	NEGATIVE
PMID:33052669	Each microplastic (118.4 mg) was added to a 10 mL glass vial containing 5 g of glass beads, and they were gently mixed using a spatula.	0	0	0	NEGATIVE
PMID:33052669	Negative controls (no microplastic added) were also prepared and handled the same way.	0	0	0	NEGATIVE
PMID:32605985	To test the efficacy of PQ401, we used two invertebrate model hosts, C. elegans and Galleria mellonella (wax moth) larvae.	0	0	0	NEGATIVE
PMID:32611119	While no quantification of this percentage exists, to our knowledge, in the neuronal network of C. elegans, the existence of a balanced degree of inhibition and excitation is consistent with what is usually found in the brains of higher animals 30,31 and is also in line with the complex dynamics reported above. 28	0	0	0	NEGATIVE
PMID:18797952	The alignment showed that all Smads contain a single conserved lysine in the MH2 (Fig. 2a).	0	0	0	NEGATIVE
PMID:33848804	f. was supplied from the natural product library at KIST Gangneung Institute of Natural Products, which secures ethanolic extracts of native Korean plants.	0	0	0	NEGATIVE
PMID:32605985	Images and movies are representative of five independent experiments.	0	0	0	NEGATIVE
PMID:18797952	At the most general level, phylogenetic biochemistry can be employed to predict posttranslational modification of lysines in any conserved protein family.	0	0	0	NEGATIVE
PMID:30291426	Identification of nucleosome positioning via wet lab is difficult; so, the attention is diverted towards the accurate intelligent automated prediction.	0	0	0	NEGATIVE
PMID:30291426	Thus, in nucleosome, the final length of DNA becomes 166-167 bp, which may be two full turns (Thoma et al. 1979) known as chromatosome.	0	0	0	NEGATIVE
PMID:33052669	We also performed untargeted LC-MS of the ethanol extractable addition solution.	0	0	0	NEGATIVE
PMID:32605985	Their relatively large size enables direct observation of dynamic morphological changes by optical microscopy (40,41).	0	0	0	NEGATIVE
PMID:34299431	L4s were immediately suspended in Luria-Bertani broth [29] containing 100 IU/mL of penicillin, 100 µg/mL of streptomycin and 0.25 µg/mL of amphotericin B (Thermo Fisher Scientific, Waltham, MA, USA) (called LB*) and diluted to a worm density of 2500 L4s per mL.	0	0	0	NEGATIVE
PMID:32626745	On the other hand, researchers hope to increase the complexity of the training model to increase the prediction results.	0	0	0	NEGATIVE
PMID:32605985	In contrast to conventional membrane-active antimicrobial small molecules and peptides, the membrane activity of PQ401 is maximized when it exists in a neutral form rather than a cationic form (Fig. 3).	0	0	0	NEGATIVE
PMID:33052669	In our study, we used a larger size range (around 250-1000 μm) than previous work (0.05-6 μm).	0	0	0	NEGATIVE
PMID:33052669	The vials were maintained for 24 h at 20 ± 2 °C in the dark, and the mixtures were moved to a 50 mL syringe.	0	0	0	NEGATIVE
PMID:33848804	In this study, we focused on these representative skin pathogens, including gram-positive and gramnegative bacteria and fungi.	0	0	0	NEGATIVE
PMID:34325308	Representative shortlived mitochondrial mutants of C. elegans have a mutation on a gene called mev-1.	0	0	0	NEGATIVE
PMID:18797952	During the analysis we determined that the Wnt pathway might be slightly older than the TGFb pathway.	0	0	0	NEGATIVE
PMID:32605043	A high loading capacity (1.1:1 w/w payload:YP) was achieved with all twenty target materials.	0	0	0	NEGATIVE
PMID:33052669	Across the 14 samples, the number of molecular features ranged from 12 to 76 for each LC-MS spectrum.	0	0	0	NEGATIVE
PMID:34299431	For statistical analysis of larval motility, a one-way analysis of variance (ANOVA) with Tukey's multiple comparison test or an unpaired t-test was used to establish statistically significant differences.	0	0	0	NEGATIVE
PMID:30291426	It was further extended to DNA representation and introduced several predictors, namely repDNA (Li et al. 2015), Pse-in-One (YongE and GaoShan 2015), and iDNA-KACC (Xiang et al. 2016).	0	0	0	NEGATIVE
PMID:32605043	Additionally, despite the success of thymol as a cure for hookworms, little systematic work has been done to study the efficacy of specific terpenes against STNs.	0	0	0	NEGATIVE
PMID:32626745	With the consideration of the factors affecting the prediction of the PPIs, a method of feature extraction and fusion is proposed to improve the variety of the features to be considered in the prediction.	0	0	0	NEGATIVE
PMID:34325308	The shift of metabolome appeared to be associated with the lifespan of C. elegans.	0	0	0	NEGATIVE
PMID:33052669	These incorporated chemicals can be continually released into the environment during the decomposition or fragmentation process and may be partially responsible for any microplastic toxicity. 37,39	0	0	0	NEGATIVE
PMID:33848804	However, APDT did not kill the gram-negative bacterium A. hydrophila (Fig. 8D).	0	0	0	NEGATIVE
PMID:32605985	Approximately 4,500 L1 hatchlings were placed on each SK plate seeded with HB101 for 52 h at 25°C until the animals grew into sterile young adults.	0	0	0	NEGATIVE
PMID:32605985	The mechanisms by which each of the ionized forms interacts with lipid bilayers are somewhat different.	0	0	0	NEGATIVE
PMID:32605043	The graphs of cumulative terpene release, as a function of time at three different dilutions in water (66, 200, and 333 µg/mL), are shown in Figure 6 for terpenes representative of each group classified based on anthelmintic activity.	0	0	0	NEGATIVE
PMID:34312397	However, single-pixel imaging currently suffers from low imaging rates owing to its reliance on configurable spatial light modulators, generally limited to 22 kHz rates.	0	0	0	NEGATIVE
PMID:33848804	We successfully demonstrated, for the first time, the effects of APDT with red light and photosensitizers from T. wilfordii in the C. elegans model.	0	0	0	NEGATIVE
PMID:34299431	Using such a complementary approach for drug discovery provides a foundation for ensuing studies of the modes of action, metabolisation and detoxification of anthelmintic compounds and for understanding drug resistance mechanisms in a nematode [2,7].	0	0	0	NEGATIVE
PMID:18797952	A total of 79 sequences were analyzed.	0	0	0	NEGATIVE
PMID:32605985	The fluoroquinolone antibiotic ciprofloxacin targeting DNA gyrase was used as a control.	0	0	0	NEGATIVE
PMID:18797952	Alternatively, sites associated with nonconserved lysines are reported with a likelihood score of 66% or greater (medium probability in SUMOplot).	0	0	0	NEGATIVE
PMID:32211035	In this work, we developed a deep learning framework called 4mcDeep-CBI to identify the 4mC sites.	0	0	0	NEGATIVE
PMID:32605043	Similarly, farnesol and nerodiol exhibited similar killing kinetics-slow but effective at low doses-on A. ceylanicum and T. muris.	0	0	0	NEGATIVE
PMID:34312397	Imaging was performed with rectangular illumination patterns with 101 × 103 (N = 10,403) pixels, where the imaging speed was 72 frames per second (fps).	0	0	0	NEGATIVE
PMID:32605043	These large doses are also associated with toxic side effects, including mucosal irritation and nausea [24,25].	0	0	0	NEGATIVE
PMID:32626745	However, there are widespread problems of false-positive rate and false-negative rate in the above various experimental methods.	0	0	0	NEGATIVE
PMID:33052669	The 24 h extractable additive solution was acquired using two methods (method 1 with liquid and 2 with glass beads).	0	0	0	NEGATIVE
PMID:32611119	The area between that curve and the 45 • line is a good estimator of the degree of reliability of the network: for equal responses across trials and across time (no reliability), the two cumulative distributions would be identical and the area would be zero; for perfect reliability, on the other hand, the area would be that of the full triangle above the 45 • line (1/2).	0	0	0	NEGATIVE
PMID:18797952	Alternatively, TGFb ligands, receptors, and an R-Smad have been reported in three different sponge species (Nichols et al. 2006;Suga et al. 1999;Adamska et al. 2007), but to date these proteins have not been found in the same sponge species.	0	0	0	NEGATIVE
PMID:34286017	Then, we aspirated a small amount of gas phase from a small hole on an agar plate and measured the odor concentration.	0	0	0	NEGATIVE
PMID:33052669	Furthermore, the immediate surrounding of microplastics in aquatic environments is dynamic, constantly changing due to physicochemical and biological parameters. 50,51	0	0	0	NEGATIVE
PMID:34268480	Worms: Figure 1 shows that unc-62 knockdown led to an increased number of eggs retained in both N2 and hpo-9(tm3719) as described (Kamath et al., 2003).	0	0	0	NEGATIVE
PMID:34286017	Carefully insert the needle in the gas inlet of the GC (Figure 2) until it hits the bottom, and immediately infuse the gas inside the syringe.	0	0	0	NEGATIVE
PMID:32605043	Lastly, we did not observe any anthelmintic activity with alpha-terpineol, linalool, anethole, peppermint oil, lavender oil, or tea tree oil against T. muris.	0	0	0	NEGATIVE
PMID:31353766	HMBC and COSY correlations confirmed 4 to be an adduct consisting of two connected glactones,each linked to an acyl chain.	0	0	0	NEGATIVE
PMID:32211035	The definition of each evaluation metric is as follows: where TP indicates that the actual result is a positive sample, and the predicted result is also a positive sample; TN indicates that the actual result is a negative sample, and the predicted result is also a negative sample; FP indicates that the actual result is a negative sample, and the predicted result is a positive sample (indicating t…	0	0	0	NEGATIVE
PMID:30291426	The ensemble process is carried out through bio-inspired evolutionary approach genetic algorithm (GA).	0	0	0	NEGATIVE
PMID:33848804	This result suggested that there were no synergistic effects between fractions since TWE did not show better activity than TW-F4 or TW-F5.	0	0	0	NEGATIVE
PMID:18797952	Lys 347 in Dm Wit occurs in a nonconserved region.	0	0	0	NEGATIVE
PMID:30291426	The same process is repeated six times and finally, the outcome is yielded on the basis of average.	0	0	0	NEGATIVE
PMID:32605985	The time step was 2 fs.	0	0	0	NEGATIVE
PMID:32605985	Here, we report that the diarylurea derivative PQ401, previously characterized as an inhibitor of the insulin-like growth factor I receptor, kills both antibiotic-resistant and nongrowing antibiotic-tolerant methicillin-resistant Staphylococcus aureus (MRSA) by lipid bilayer disruption.	0	0	0	NEGATIVE
PMID:32605043	Finally, two highly water insoluble terpenes (farnesol and nerolidol) were classified as slow-acting at low doses.	0	0	0	NEGATIVE
PMID:33052669	C. elegans showed vigorous reproductive activity in our soils, and an average value of offspring number per replicate was calculated as 171 ± 50 worms (n = 26) in control soil, which is comparable to the international standards. 69	0	0	0	NEGATIVE
PMID:34312397	For the partially absorbing object, we chose an old photographic film on which a complex image of flowers was captured (Fig. 3d), where for the partially scattering object, a live C. elegans worm was used (Fig. 3e).	0	0	0	NEGATIVE
PMID:18797952	Lys 53 and Lys 57 in Dm Mad are exposed, as shown in the crystal structure of the Smad3 MH1 bound to DNA.	0	0	0	NEGATIVE
PMID:32605043	Overall, T. muris was less susceptible to terpenes than A. ceylanicum (minimum effective terpene doses against each worm are summarized in Table 1).	0	0	0	NEGATIVE
PMID:32211035	We put 8 preliminary features into the 3-CNN and BLSTM models to obtain advanced features.	0	0	0	NEGATIVE
PMID:32605043	Surprisingly, purified terpenes, as a broad class, have not been probed in great breadth or depth against STNs.	0	0	0	NEGATIVE
PMID:34268480	Heterozygous Btbd9 KO (Lyu et al., 2019) were bred with Meis1 KO animals (Meneely et al., 2018) to generate double heterozygotes, which were bred with heterozygous Btbd9 KO mice to generate experimental mice.	0	0	0	NEGATIVE
PMID:32611119	We then computed the fitness of the optimal individuals in each case, as a function of the percentage of inhibition.	0	0	0	NEGATIVE
PMID:33848804	Initially, on the basis of singlet oxygen generation from potential natural products, screening was conducted to discover an active photosensitizer for APDT, which led to the finding that TWE could generate 1 O 2 under irradiation with several LED conditions.	0	0	0	NEGATIVE
PMID:33052669	These extracted microplastics with one and two extractions were mixed with soil, and the final concentration was determined as 1% (for fragments and film) or 0.1% (for fibers).	0	0	0	NEGATIVE
PMID:33052669	Several studies have reported size-or compositiondependent effects on plants, nematodes, and soil properties, 17,[29][30][31][32][33][34] but part of these studies were performed in nonsoil media or using spherical beads. 29,30,32,33	0	0	0	NEGATIVE
PMID:32605043	Overall, T. muris was less susceptible to terpenes than A. ceylanicum.	0	0	0	NEGATIVE
PMID:34325308	Agar, bacto-peptone, and LB broth were obtained from BD Biosciences (BD, Franklin Lakes, NJ).	0	0	0	NEGATIVE
PMID:32605985	Indeed, PQ401 showed bactericidal activity against antibiotic-tolerant MRSA cells in a dose-dependent manner, albeit with significantly less activity than against growing MRSA.	0	0	0	NEGATIVE
PMID:18797952	To fill this gap, we conducted a phylogenetic analysis of lysine conservation and context in TGFb and Wnt pathway receptors and signal transducers and suggest numerous high-probability candidates for posttranslational modification.	0	0	0	NEGATIVE
PMID:34286017	To measure temporal changes in the measured value for the specific amount of the odorant, odor gas sampling can be performed at different time points for one odorant injection (e.g., 6, 18, 30, and 42 min for 6.8 and 11.1 μM; see Table 1).	0	0	0	NEGATIVE
PMID:34268480	With animals at an average age of 3 months, we did not observe increased activity in either single KO as suggested before (DeAndrade et al., 2012;Meneely et al., 2018), indicating that the double KO had early-onset deficit while the single KOs were still asymptomatic.	0	0	0	NEGATIVE
PMID:34325308	The processed data with intensities and mass values were exported.	0	0	0	NEGATIVE
PMID:33848804	From the test results, red light was selected to evaluate the generation of 1 O 2 since long-wavelength activation of photosensitizers is required for safe and effective PDT.	0	0	0	NEGATIVE
PMID:33052669	After one extraction, we observed that the significant effects of HDPE and PET fragments remained (Figure 3A), but all of the other microplastics no longer had toxic effects.	0	0	0	NEGATIVE
PMID:33052669	The syringes were carefully pumped to obtain the extractable solution, and the obtained solution was passed again through the glass bead-microplastic system in the syringe two times and then filtered using a syringe filter.	0	0	0	NEGATIVE
PMID:32211035	When the data set is large, it takes a long time to obtain the results.	0	0	0	NEGATIVE
PMID:30291426	In a sequel, Satchwell et al. introduced di-nucleotide and tri-nucleotide composition for the identification of nucleosome positioning in genome (Awazu 2017).	0	0	0	NEGATIVE
PMID:34268480	In the introduction, the sentence describing the human genetics of RLS is somewhat confusing and should be reformulated.	0	0	0	NEGATIVE
PMID:32626745	The main work of us is to solve the problem of feature extraction and ensemble to get more appropriate features in order to ensure the accuracy.	0	0	0	NEGATIVE
PMID:32211035	Finally, we get the new C. elegans dataset with 17, 808 samples which contains 111, 73 positive samples and 663, 5 negative samples.	0	0	0	NEGATIVE
PMID:33052669	Plastic polymers have been widely used for the past 70 years, and an enormous amount of plastic litter has been spread in the environment. 1,2	0	0	0	NEGATIVE
PMID:33848804	The cultures were diluted with fresh liquid broth medium and then adjusted to OD 600 nm values of 0.02.	0	0	0	NEGATIVE
PMID:18797952	The TGFb Type I receptor Dm Sax iso-a contains 24 lysines, of which 5 (21%) are conserved.	0	0	0	NEGATIVE
PMID:33052669	Several experiments have found that leaching solutions from microplastics can induce severe damage to the aquatic organisms including water fleas, 42,43 microalgae, 44,45 copepods, 46 and brown mussels, 47 but the evidence is sparse for the soil environment.	0	0	0	NEGATIVE
PMID:33052669	This result implies that PAN fibers released higher amounts of potentially toxic additives into the solution when extracted with ethanol, which in turn caused the higher toxicity to nematodes.	0	0	0	NEGATIVE
PMID:34325308	Five hundred µL of each sample extract was pooled to make a quality control (QC) sample.	0	0	0	NEGATIVE
PMID:32211035	This work is the first study of 4mC sites using deep learning.	0	0	0	NEGATIVE
PMID:33848804	The structure of compound 5 was determined to be 21-epi-pheophorbide b ethyl ester.	0	0	0	NEGATIVE
PMID:18797952	The pairs are associated with Lys 549 in Dm Sax iso-a, Lys 738 in Dm Med iso-a, Lys 53 in Dm Mad, Lys 500 in Dm Dad, Lys 462 in Ce Daf-8, Lys 41 and Lys 66 in Dm Dishevelled, and Lys 369 in Dm Frizzled1.	0	0	0	NEGATIVE
PMID:33052669	Subsequently, the second plate was used for soil toxicity tests (12 days, second wet-dry cycle), and the third plate was used after an additional 6 days (18 days, third wet-dry cycle).	0	0	0	NEGATIVE
PMID:18797952	Six of these are in the MH1 domain and two in the MH2 domain.	0	0	0	NEGATIVE
PMID:33848804	To estimate the exposure intensity of red light, which does not induce an adverse effect, we first checked the effect of red light exposure without any photosensitizer on the reproduction of C. elegans.	0	0	0	NEGATIVE
PMID:32605985	It exhibited fast killing kinetics, completely eradicating 5 ϫ 10 7 CFU/ml of growing MRSA at 10 g/ml within 4 h, indicating that PQ401 is a more effective bactericidal agent than vancomycin against MRSA (Fig. 1C).	0	0	0	NEGATIVE
PMID:32605985	PQ401 demonstrated bactericidal activity with a minimum bactericidal concentration (MBC) of 4 g/ml against a panel of MRSA and VRSA strains (Table 2).	0	0	0	NEGATIVE
PMID:34299431	The motility of worms is recorded simultaneously within individual wells of the 384-well plate by interference of the infrared light beam through each well; this interference is recorded as "activity counts" (translating to motility) [18].	0	0	0	NEGATIVE
PMID:32605043	YP-terpene samples were diluted at different terpene concentrations in water, and the terpene release from particles into the supernatant was quantified at different timepoints by HPLC.	0	0	0	NEGATIVE
PMID:32611119	Averaging R over all neurons in the network for 1000 realizations of the stimulus (and initial conditions) leads to the distributions shown in Fig. 6(d), which evidence the reproducibility of the results and the difference in reliability between the three types of network.	0	0	0	NEGATIVE
PMID:32605043	This is the most systematic examination of a wide range of terpenes against STNs.	0	0	0	NEGATIVE
PMID:34312397	The cyclicity of the basis functions is exploited not only in the experimental setup, but also in the reconstruction algorithms, enabling numerically efficient reconstructions with real-time performance.	0	0	0	NEGATIVE
PMID:33052669	The LDPE films and PAN fibers were prepared using commercial mulching films (LDPE; thickness, 13.66 ± 2.32 μm, Ihlshin Chemical Co., Ltd., Ansan, South Korea) and knitting wool (100% PAN, DIKTAS Sewing & Knitting Yarns Co., Turkey), respectively. 59	0	0	0	NEGATIVE
PMID:32211035	In addition, when the distance range from 10 to 50, the optimal subset of features can be obtained.	0	0	0	NEGATIVE
PMID:34325308	The extraction procedure was performed following previous protocols [19,30].	0	0	0	NEGATIVE
PMID:33848804	The intra-and interday precision and accuracy were estimated using three replicates within a single day and across three consecutive days, respectively.	0	0	0	NEGATIVE
PMID:32605043	The graphs of cumulative terpene release, as a function of time at three different dilutions in water (66, 200, and 333 μg/mL), are shown in Figure 6 for terpenes representative of each group classified based on anthelmintic activity.	0	0	0	NEGATIVE
PMID:32605985	Antimicrobial agents and chemicals.	0	0	0	NEGATIVE
PMID:32611119	The corresponding density distribution is shown in Fig. 3(a) and indicates that the majority of optimal individuals are also those with highest fitness and have an inhibition percentage in the range of 38%-55% approximately.	0	0	0	NEGATIVE
PMID:33848804	APDT with TWE showed effective antimicrobial activity against Staphylococcus aureus, methicillin-resistant Staphylococcus aureus (MRSA), and Candida albicans.	0	0	0	NEGATIVE
PMID:32605985	As shown in Fig. 5C, combined with gentamicin, the bactericidal activity of PQ401 was enhanced against antibiotic-tolerant MRSA.	0	0	0	NEGATIVE
PMID:32605985	Our working hypothesis is that their anionic forms probably have significantly reduced membrane activity due to electrostatic repulsion to negatively charged bacterial membranes as shown in the case of anionic forms of PQ401 (Fig. 3).	0	0	0	NEGATIVE
PMID:33052669	Production of Extractable Additive Solutions and Their Effects.	0	0	0	NEGATIVE
PMID:32605043	Only benzimidazoles are currently used in mass drug administration, with many instances of reduced activity.	0	0	0	NEGATIVE
PMID:32605043	While carvacrol, thymol, and cinnamic aldehyde immobilized N. brasiliensis worms within one hour at 333 and 200 µg/mL doses, geraniol and eugenol were less effective.	0	0	0	NEGATIVE
PMID:30291426	In the above equations, S1 , S 2 and S 3 represent the bench- mark datasets for C. elegans, D. melanogaster, and H. sapiens, respectively.	0	0	0	NEGATIVE
PMID:32211035	Therefore, we use the CD-HIT software to remove those samples with high sequence similarity.	0	0	0	NEGATIVE
PMID:34286017	2. In the natural environment, odors are recognized to exist as plumes; they do not produce a smooth gradient.	0	0	0	NEGATIVE
PMID:32211035	Due to limited space, part of experimental results are listed in Supplementary Material.	0	0	0	NEGATIVE
PMID:33848804	Based on this experiment, we speculated that the photosensitizer from TWE and TW-F5 could be properly taken up into bacterial cells.	0	0	0	NEGATIVE
PMID:32605043	Soil-transmitted helminths or nematodes (STHs or STNs) are nematode parasites of the small intestine (hookworm and ascarids) and large intestine (whipworm) that pose enormous health problems for humans.	0	0	0	NEGATIVE
PMID:32605985	Unexpectedly, we found that the MD simulations predicted that PQ401 could also penetrate into the mammalian membrane with a slightly higher transfer energy than with the bacterial mimetic membrane (Fig. S1C).	0	0	0	NEGATIVE
PMID:33848804	In this way, the other isolated compounds were identified as pheophorbide b (1) [23], pheophorbide a (2) [24], 21-epi-pheophorbide a (3) [21], and pheophorbide a ethyl ester (6) [25].	0	0	0	NEGATIVE
PMID:33848804	Four days after the egg stage, the body length of the worms was measured.	0	0	0	NEGATIVE
PMID:34325308	Notably, "alanine, aspartate and glutamate metabolism," "cysteine and methionine metabolism," "arginine and proline metabolism," "phenylalanine, tyrosine and tryptophan biosynthesis," "D-glutamine and D-glutamate metabolism," and "beta-alanine metabolism" were enriched in at least one group with the baseline of the widetype.	0	0	0	NEGATIVE
PMID:33052669	Still, HDPE fragments (250-630 and <250 μm) significantly reduced the offspring number to 80 ± 10 and 80 ± 8% compared to that of the control, respectively.	0	0	0	NEGATIVE
PMID:34312397	While Xu's approach employs only a single-pixel detector and relies on the mathematical principles of SPI for image formation, it deviates from the SPI paradigm due to its reliance on a multi-pixel source.	0	0	0	NEGATIVE
PMID:18797952	However, little is known about ubiquitination or sumoylation of Frizzled receptors and Dishevelled signal transducers.	0	0	0	NEGATIVE
PMID:32611119	We now turn to analyzing the dynamics exhibited by this network.	0	0	0	NEGATIVE
PMID:18797952	Examining the context for each R-Smad specific lysine revealed that, except for Lys 35 , each is associated with invariant amino acids and conserved hydrophobic residues either adjacent or one amino acid distant (Table 1).	0	0	0	NEGATIVE
PMID:33848804	According to the in vitro antimicrobial activity test against S. aureus, TW-F5 had the highest APDT activity, with a 3.2 log reduction (Fig. 2E).	0	0	0	NEGATIVE
PMID:30291426	Our proposed predictor is also compared with other existing methods: 3LS (Awazu 2017), iNuc-STNC (Tahir and Hayat 2016), and iNuc-PseKNC (Guo et al. 2014) on the same benchmark datasets.	0	0	0	NEGATIVE
PMID:34312397	SLM-based SPI has been demonstrated in numerous applications in optics 9 , including visible and infrared microscopy 10 , 3D imaging 11,12 , fluorescence microscopy 13 , multispectral imaging 14 , multi-photon wide-field imaging 15 , viewing through scattering media 16 as well as in hybrid optically assisted techniques, such as optoacoustic imaging 17 , optical detection of ultrasound 18 , and te…	0	0	0	NEGATIVE
PMID:34299431	This worm has been used quite extensively for investigating the nematocidal/nematostatic effects of toxins and natural or synthetic compounds [1][2][3].	0	0	0	NEGATIVE
PMID:32626745	9. We can see that the training methods based on the characteristics of forward and backward training can improve the performance of Xu's method which can improve the accuracy by 1.26%, recall by 1.98%, sensitivity by 0.99%, precision by 2.13%, and MCC by 2.91%.	0	0	0	NEGATIVE
PMID:32605043	Terpenes and terpenoids are naturally occurring compounds that constitute the primary component of essential oils obtained from plants, and have the potential to be used as anthelmintics.	0	0	0	NEGATIVE
PMID:34312397	The signal from the detector is recorded for each pattern projected on the object, and the image is formed from the signals by an inversion algorithm.	0	0	0	NEGATIVE
PMID:32211035	We combine the new samples with the C. elegans benchmark dataset (Ye et al., 2017) that was used in the previous works to form a new data set with 18, 747 samples.	0	0	0	NEGATIVE
PMID:33848804	This approach has demonstrated efficacy in the inactivation of bacteria that are not treated effectively by conventional antibiotics and is considered a good alternative in the post-antibiotic era.	0	0	0	NEGATIVE
PMID:33052669	In the soil environment, invertebrates and agricultural plants can experience adverse effects, such as mortality increase and growth decrease, [17][18][19][20] and negative effects on microbial and enzymatic activities have also been reported. 21,22	0	0	0	NEGATIVE
PMID:32611119	Recurrent neuronal networks are known to be endowed with fading (short-term) memory, whereas long-term memory is usually considered to be hard-wired in the network connectivity via Hebbian learning, for instance.	0	0	0	NEGATIVE
PMID:32211035	The details can be found in Figure S2.	0	0	0	NEGATIVE
PMID:30291426	Therefore, we shall make efforts in our future work to provide a web server for the computational method presented in this paper since doing so will significantly enhance its impact as revealed in two comprehensive review papers (Chou 2015(Chou , 2017)).	0	0	0	NEGATIVE
PMID:32605985	Membrane-active agents typically interact with both bacterial and mammalian lipid bilayers.	0	0	0	NEGATIVE
PMID:30291426	In the above equations, Z -denotes the whole number of the true nucleosome-inhibiting sample while Z + signifies the whole number of true nucleosome forming, whereas Z - + represents the whole number of nucleosome inhibiting predicted incorrectly while Z + -shows the whole number of nucleosome forming predicted incorrectly.	0	0	0	NEGATIVE
PMID:30291426	The core histone proteins contain four sub-units, namely H2A, H2B, H3 and H4; however, the linker histone is H1.	0	0	0	NEGATIVE
PMID:33052669	Additional use of conventional spectroscopic techniques such as nuclear magnetic resonance along with MS or a study combining untargeted screening with targeted analysis of suspected compounds could be an option to address the challenges associated with toxicological analyses.	0	0	0	NEGATIVE
PMID:32605985	MIC and MBC assays.	0	0	0	NEGATIVE
PMID:34268480	Moreover, hpo-9 knockout and unc-62 knockdown counteract each other.	0	0	0	NEGATIVE
PMID:34299431	In the present study, we established a practical and cost-effective high throughput screening assay, which relies on the measurement of the motility of Caenorhabditis elegans by infrared lightinterference.	0	0	0	NEGATIVE
PMID:18797952	We could find no reports of posttranslational modification for this Smad subfamily but our data are suggestive.	0	0	0	NEGATIVE
PMID:32605985	To date, we have described four different classes of small-molecule membraneactive agents including NH125 (19,49), synthetic retinoids (CD437, CD1530) (20), nTZDpa (21), and bithionol (6) that are effective against antibiotic-tolerant MRSA cells.	0	0	0	NEGATIVE
PMID:33848804	The data are representative of two independent experiments.	0	0	0	NEGATIVE
PMID:30291426	In the literature, cross-validation test is extensively applied for evaluating the quality and effectiveness of the developed model.	0	0	0	NEGATIVE
PMID:34312397	In the first scenario, the imaged object was a resolution target that was manually scanned in the vertical direction.	0	0	0	NEGATIVE
PMID:34268480	In statistical tests relating to Figs 2-3, was repeated measures ANOVA used?	0	0	0	NEGATIVE
PMID:32211035	Finally, a max pooling operation is used to reduce the dimensionality and over-fitting by taking the maximum value in a fixed-size sliding window.	0	0	0	NEGATIVE
PMID:18797952	Examining the context for each lysine revealed that the Lys 68 in the Mm Dishevelled-2 DIX domain occurs in an absolutely conserved and high-probability sumoylation site (VKEE; score, 93%).	0	0	0	NEGATIVE
PMID:34325308	The supernatant was transferred to a glass vial.	0	0	0	NEGATIVE
PMID:34325308	Second, we did not consider the impact of the genetic defects on the nematode responses to external stimuli.	0	0	0	NEGATIVE
PMID:33848804	HPLC-mass spectrometry (HPLC-MS) data were acquired using an Agilent 1200 HPLC and 6120 quadrupole MS system with a Phenomenex Luna C 18 (2) column (5 μm, 250 × 10 mm).	0	0	0	NEGATIVE
PMID:32605985	These data suggest that PQ401 may be a lead candidate for repurposing as a membrane-active antimicrobial and has potential for further development as a human antibacterial therapeutic for difficult-to-treat infections caused by both drug-resistant and -tolerant S. aureus.	0	0	0	NEGATIVE
PMID:32605985	Moreover, AMP-resistant bacteria are potentially also more resistant to host innate immunity-related effectors such as defensins and cathelicidins that target bacterial membranes (18).	0	0	0	NEGATIVE
PMID:33052669	These studies provide reliable, initial information aiding our understanding of microplastic toxicity on nematodes, but they also left open many important points.	0	0	0	NEGATIVE
PMID:34312397	By using fast-switching LEDs, rates as high as 500 kHz have been demonstrated.	0	0	0	NEGATIVE
PMID:32626745	RNN can be regarded as a neural network for information transmission in time series.	0	0	0	NEGATIVE
PMID:32626745	Ref. [29] is to use the feature extraction and coding.	0	0	0	NEGATIVE
PMID:32211035	Notably, this is the first study of identifying 4mC sites using deep neural network.	0	0	0	NEGATIVE
PMID:34325308	Different C. elegans mutants showed diverse metabolic profiles, and all were distinct from that of the WT.	0	0	0	NEGATIVE
PMID:18797952	We could find neither reports of posttranslational modification nor a crystal structure for any Frizzled cytoplasmic domain.	0	0	0	NEGATIVE
PMID:32605043	Terpene encapsulation in YPs offers several major advantages for in vitro testing: 1) high terpene load levels (50% terpene w/w), 2) water-suspendable terpene formulations without surfactants, 3) high terpene bioavailability, and 4) sustained terpene release.	0	0	0	NEGATIVE
PMID:32605985	One hundred microliters of the supernatant was transferred to a fresh 96-well plate, and absorbance of supernatants was measured at 540 nm.	0	0	0	NEGATIVE
PMID:32211035	While 6mA and 4mC are very small, they can only be detected in eukaryotes by high sensitivity techniques.	0	0	0	NEGATIVE
PMID:32626745	But in the future work, we can use the proposed Res2Vec method to express the sequence also in order to avoid the overfitting problem.	0	0	0	NEGATIVE
PMID:34268480	Does the title suitably represent the article?	0	0	0	NEGATIVE
PMID:34325308	Collectively, TCA cycle intermediates should be carefully monitored when examining malfunctions of mitochondria.	0	0	0	NEGATIVE
PMID:32611119	II) reveals that a large fraction of the connections in the neuronal system of C. elegans form cycles and are, therefore, involved in internal feedback loops.	0	0	0	NEGATIVE
PMID:34299431	This focus is of paramount importance, given the widespread problems with anthelmintic resistance in nematode populations of livestock animals.	0	0	0	NEGATIVE
PMID:30291426	In this research, a novel predictor was introduced, namely iNuc-ext-PseTNC for the discrimination of nucleosome positioning in genomes.	0	0	0	NEGATIVE
PMID:33848804	The worms were incubated for 12 h, and then, exposed to red light for 10 min.	0	0	0	NEGATIVE
PMID:32211035	As shown in Figure 3, this is the acc-loss curve of AD_BKF during the preliminary experiment (acc-loss curves of other advanced feature can be found in Figure S1).	0	0	0	NEGATIVE
PMID:33848804	Bioassay-guided fractionation was carried out to isolate biologically active compounds.	0	0	0	NEGATIVE
PMID:32211035	Moreover, the sequence length provided by the MethSMRT website is 41 bp, and we need longer DNA sequence fragments, such as 80, 100, and 150 bp to do further research.	0	0	0	NEGATIVE
PMID:18797952	Again, we propose the universal Smad lysine as the primary candidate.	0	0	0	NEGATIVE
PMID:18797952	The concordance of conservation and experimental data suggests that this lysine in all Smads is a strong candidate for regulation by ubiquitination.	0	0	0	NEGATIVE
PMID:34312397	A small portion of the mask, corresponding to a single basis function, was illuminated with a LED operating at 625 nm.	0	0	0	NEGATIVE
PMID:32605985	In addition, based on structure-activity relationship (SAR) studies on synthetic retinoids, we found that the deep penetration of bulky moieties leads to improved antimicrobial activity by enhanced membrane perturbation (20).	0	0	0	NEGATIVE
PMID:32605985	Finally, unlike cationic antimicrobial agents, the antimicrobial activity of PQ401 is maximized when it exists in its neutral form.	0	0	0	NEGATIVE
PMID:32211035	Meanwhile, the prediction accuracy in 4mcPred-IFL can be improved further.	0	0	0	NEGATIVE
PMID:34312397	To demonstrate the ability of our scheme to produce gray-scale images, we imaged objects that partially absorb or scatter light.	0	0	0	NEGATIVE
PMID:30291426	Here, six-fold cross-validation test is applied, in which the data are divided into six-fold, where onefold is used for testing and the rest of folds are utilized for the training process.	0	0	0	NEGATIVE
PMID:32626745	Although the above method has achieved certain effects, the training model takes too long, the model is too complicated, and the problem of overfitting the training model is also generated.	0	0	0	NEGATIVE
PMID:18797952	Results for all proteins identified 25 distinct conserved lysines in the analysis (e.g., the universal Smad lysine is counted only once).	0	0	0	NEGATIVE
PMID:32626745	Each protein amino acid sequence passes with hydrophobic H 1 , hydrophilic H 2 , side chain residue size V, polarity P 1 , polarizability P 2 , solvent accessible surface area SASA, amino acid side chain net charge number NCI, and P. The values of these eight attributes are converted into a sequence of numbers.	0	0	0	NEGATIVE
PMID:34325308	Amino acids also play an essential role as energy-producing substrates.	0	0	0	NEGATIVE
PMID:32605043	Although terpenes have been used in humans as anthelmintics for more than 100 years, there is a surprising dearth of careful research in this area.	0	0	0	NEGATIVE
PMID:33848804	ns, no significant difference from the vehicle control; ***p < 0.001, compared with the vehicle control.	0	0	0	NEGATIVE
PMID:32605985	First, PQ401 was identified as an inhibitor of IGF-1R that induces the PQ401 Kills Antibiotic-Resistant/-Tolerant S. aureus apoptosis of a variety of cancer cells by blocking the autophosphorylation of IGF-1R (28,52).	0	0	0	NEGATIVE
PMID:33848804	Then, the worms were exposed to red light (600 ± 20 W/m 2 ) for 10 min.	0	0	0	NEGATIVE
PMID:32605043	Both strains are fully susceptible to all terpenes tested.	0	0	0	NEGATIVE
PMID:32605043	Terpenes were evaluated at concentrations from 0 to 333 µg/mL.	0	0	0	NEGATIVE
PMID:34286017	A mass transfer by molecular diffusion accounts for this result.	0	0	0	NEGATIVE
PMID:32211035	When the LSTM traverses each element of the input, it first determines what information the forget gate layer is about to discard based on the previous input.	0	0	0	NEGATIVE
PMID:32605043	Nile red dye was used to stain terpenes to qualitatively assess loading.	0	0	0	NEGATIVE
PMID:33052669	We selected LDPE films and PAN fibers as target materials for our extended experiment.	0	0	0	NEGATIVE
PMID:34312397	With recent advancements in terahertz SPI, the speed of such systems is currently limited by the rates of DMDs, and thus may be improved by using our scheme.	0	0	0	NEGATIVE
PMID:33848804	We hope that our approach may provide meaningful information for developing new APDT methods and their practical application potential.	0	0	0	NEGATIVE
PMID:32605043	As seen with A. ceylanicum, farnesol and nerolidol acted slowly against T. muris but required low doses.	0	0	0	NEGATIVE
PMID:33848804	The code assigned to this extract was BE0028A1.	0	0	0	NEGATIVE
PMID:32605985	PQ401 selectively disrupts bacterial membrane lipid bilayers in comparison to mammalian membranes.	0	0	0	NEGATIVE
PMID:34268480	The wildtype (WT) used was Bristol N2.	0	0	0	NEGATIVE
PMID:34312397	In addition, raster scanning is common in hybrid imaging techniques in which only the excitation is optical, e.g., optoacoustic 6 and photothermal imaging 7 .	0	0	0	NEGATIVE
PMID:33052669	Although several studies have reported polymeric composition-, size-, and total surface area-dependent effects on nematode species, 32,72,75 they used edible sizes of plastic particles.	0	0	0	NEGATIVE
PMID:33848804	p < 0.05 was considered statistically significant.	0	0	0	NEGATIVE
PMID:31353766	Thes oil-and water-dwelling B. pseudomallei may infect various cell types and evade the immune system, causing melioidosis. [2]	0	0	0	NEGATIVE
PMID:34268480	3. Lines 84-85 "With or without unc-62 RNAi, hpo-9(tm3719) retained fewer eggs than N2."	0	0	0	NEGATIVE
PMID:32626745	After eliminating the protein pairs of more than 1200 residue sequences, the benchmark dataset contains 29071 positive samples and 31496 negative samples.	0	0	0	NEGATIVE
PMID:18797952	See the figure associated with each protein for the name of the representative sequence from which the lysine number is drawn b Red type indicates the lysine present in all sequences.	0	0	0	NEGATIVE
PMID:33052669	We here provide clear evidence that microplastic toxicity in the soil is highly related to extractable additives.	0	0	0	NEGATIVE
PMID:18797952	The Co-Smad Dm Medea iso-a contains 19 lysines.	0	0	0	NEGATIVE
PMID:32211035	In the experiment, with the CNN layers given, we obtain the accuracy of the 4mcDeep-CBI, and we make a performance comparison according to different CNN layers.	0	0	0	NEGATIVE
PMID:32605985	Additional simulations were performed to get the free energy profiles for the penetrations of compounds into the membrane, which were calculated by steered molecular dynamics (97), umbrella sampling, and the weighted histogram analysis methods (WHAM) (56,98).	0	0	0	NEGATIVE
PMID:32605043	Yeast particles were used to efficiently encapsulate twenty different terpenes and essential oils, and the dose-response of YP-terpenes was evaluated against the human-infecting zoonotic hookworm, A. ceylanicum, and the murine whipworm T. muris (a good model for human whipworm).	0	0	0	NEGATIVE
PMID:32605985	1,2-Dioleoyl-sn-glycero-3-phosphocholine (DOPC), 1,2-dioleoyl-sn-glycero-3-phospho-(1=rac-glycerol) (DOPG), 1-palmitoyl-2-oleoyl-glycero-3-phosphocholine (POPC), cholesterol (ovine wool), and 1,2-dioleoyl-sn-glycero-3-phosphoethanolamine-N-(lissamine rhodamine B sulfonyl) (18:1 Liss Rhod PE) were purchased from Avanti Polar Lipids (Alabaster, AL, USA).	0	0	0	NEGATIVE
PMID:32605985	Interestingly, although daptomycin, an FDAapproved membrane-active and last-resort antibacterial against MRSA, is anionic, it forms a cationic complex with Ca 2ϩ and therefore uses electrostatic attraction to interact with negatively charged bacterial membranes similarly to AMPs (67).	0	0	0	NEGATIVE
PMID:32605043	Furthermore, after repeated annual rounds of MDA, the transmission indices can reach plateau levels, indicating that the complete elimination of STN parasites from the community cannot be achieved with the limited anthelmintics in hand [14,17,18].	0	0	0	NEGATIVE
PMID:33848804	For skin infections, we found that TWE and TW-F5 were very good photosensitizers for APDT in terms of killing various pathogens, including gram-positive bacteria and fungi, with the exception of gramnegative bacteria.	0	0	0	NEGATIVE
PMID:32605985	The plate was left in the dark at room temperature for 15 min until all GUVs settled on the bottom of the plates.	0	0	0	NEGATIVE
PMID:18797952	There are 796 homologous positions in the TGFb Type I receptor alignment of 18 sequences, with a total of 518 lysines.	0	0	0	NEGATIVE
PMID:34299431	The present phenotypic screening assay is practical, quantitative and semi-automated.	0	0	0	NEGATIVE
PMID:33052669	Target Microplastics and Organisms.	0	0	0	NEGATIVE
PMID:32211035	3-CNN and BLSTM are used to extract deep information from the acquired features and to obtain advanced features.	0	0	0	NEGATIVE
PMID:34268480	The double knockout mice showed an earlier onset of the motor deficit in a wheel running test but did not have increased sensitivity to heat stimuli as observed in single knock outs.	0	0	0	NEGATIVE
PMID:32605985	The pH of the medium (cation-adjusted Mueller-Hinton broth) was adjusted to the desired values with NaOH or HCl, and then the media were filter sterilized through 0.22-m-pore-size membrane filters.	0	0	0	NEGATIVE
PMID:33052669	Although 13 features that showed a significant change in their peak intensities compared to the other microplastics could be tentatively annotated from ethanol-extractable additives of PAN fibers, their chemical identities are ambiguous because of the limitations of untargeted screening of unknowns.	0	0	0	NEGATIVE
PMID:33848804	TWE was adsorbed on Sepiatec reversed-phase-C 4 resin, which was fractionated by a Phenomenex Strata C 18 -E solid-phase extraction column (5 g/20 ml, 55 μm, 70 Å) eluted with methanol/water mixtures (1:4 to 1:0) to obtain five fractions (TW-F1 to TW-F5).	0	0	0	NEGATIVE
PMID:18797952	Alternatively we assess an obvious caveat to our data, sites in which lysine conservation is due to structural rather than posttranslational considerations.	0	0	0	NEGATIVE
PMID:34286017	Extract 0.2 ml and quickly remove the needle from the tank.	0	0	0	NEGATIVE
PMID:33052669	The K D is the partition coefficient of a chemical between two immiscible media; in this study, it is between the surface of the microplastic and the aqueous environment within the soil. 80	0	0	0	NEGATIVE
PMID:34299431	In our experience, using this setting to measure nematode movement yields very low "activity counts" from individual wells and was, for us, unsuited for high throughput screening using a short data acquisition period.	0	0	0	NEGATIVE
PMID:33848804	To test the therapeutic effects of APDT on C. elegans infected with S. pyogens, we also observed their survivability after APDT.	0	0	0	NEGATIVE
PMID:32211035	In the figure, the X-axis represents the number of iterations and the Y-axis represents the performance in terms of accuracy.	0	0	0	NEGATIVE
PMID:30291426	GA-based ensemble predictor has achieved efficient outcomes than that of the individual classifiers.	0	0	0	NEGATIVE
PMID:34325308	However, they were apparently separated in the PC2.	0	0	0	NEGATIVE
PMID:32626745	Finally, we can see that the accuracy in E. coli, C. elegans, S. cerevisiae, and human is 95.04%, 98.14%, 99.96%, and 99.94%, respectively.	0	0	0	NEGATIVE
PMID:32605043	Most fast-acting terpenes have a solubility in water higher than the dose tested, allowing for rapid terpene release from YPs in 1-3 h (e.g., carvacrol, Figure 6).	0	0	0	NEGATIVE
PMID:34286017	0.2 ml of the gas so as not to disturb the gradient severely.	0	0	0	NEGATIVE
PMID:30291426	iNuc-PseKNC predictor was developed by Gou et al. for the discrimination of nucleosome positioning in genomes (Peckham et al. 2007).	0	0	0	NEGATIVE
PMID:34286017	However, based on the model of the smooth 2-nonanone gradient, C. elegans are estimated to respond to a concentration change of about 0.01 μM/sec, which is consistent with behavioral response in a constant odor concentration change in artificial flow (Tanimoto et al., 2017).	0	0	0	NEGATIVE
PMID:32605043	This rat parasite is closely related to human hookworms, making it a convenient intestinal nematode/rodent laboratory model that we will use in future studies to test the efficacy of orally administered YP-terpenes.	0	0	0	NEGATIVE
PMID:34268480	Knockout (KO) animals of BTBD9 or MEIS1 homologs exhibit RLS-like phenotypes.	0	0	0	NEGATIVE
PMID:33848804	Additionally, the structure of compound 5 was found to be an epimer of compound 4 since the chemical shift of compound 5 at C-21 (δ H 6.23) was slightly different from that of compound 4 (δ H 6.12) [22].	0	0	0	NEGATIVE
PMID:33052669	Ethanolextractable additives from PAN fibers showed 38 and 15 features in positive and negative ion modes, respectively.	0	0	0	NEGATIVE
PMID:33052669	The culture plates were incubated for 60-65 h (young adult) for soil toxicity tests.	0	0	0	NEGATIVE
PMID:34286017	Important steps are summarized in Video 1.	0	0	0	NEGATIVE
PMID:34286017	In this odor measurement, however, the worms are not spotted for the sake of simplicity.	0	0	0	NEGATIVE
PMID:32626745	The parameters of an LSTM neuron include input gate, forgetting gate, output gate, and unit and unit input activation vectors, which are represented by i t , f t , o t , and C t , respectively.	0	0	0	NEGATIVE
PMID:32626745	At the same time, Yu et al. [34] found that the amino acid's isoelectric point (PI) and ionization equilibrium constant (pKa) properties of the two amino acids can effectively express protein characteristics.	0	0	0	NEGATIVE
PMID:33848804	Usually, treatments with conventional antibiotics are the solution, but overuse of antibiotics has led to the generation of drug-resistant bacteria, resulting in a decline in treatment efficiency, which can cause fatality in patients with simple bacterial infections [4], prompting the search for new antimicrobial strategies.	0	0	0	NEGATIVE
PMID:32611119	Mutation consisted in selecting the best individual network and changing the signs of five connections chosen at random.	0	0	0	NEGATIVE
PMID:32211035	In many species, the Nmethylation would inhibit Watson-Crick hydrogen bond formation with guanosine (Fazakerley et al., 1987).	0	0	0	NEGATIVE
PMID:33848804	C. albicans was cultured in Sabouraud broth and on Sabouraud dextrose agar plates.	0	0	0	NEGATIVE
PMID:32605043	The fourth group of terpenes, which consists of alpha pinene, citral, alpha terpineol, linalool, and peppermint oil, showed activity only at the 24-h time point at moderate-high doses.	0	0	0	NEGATIVE
PMID:33848804	Age-synchronized eggs were transferred to NGM plates supplemented with E. coli OP50 or differently treated S. aureus.	0	0	0	NEGATIVE
PMID:34325308	Furthermore, C. elegans has been widely used to evaluate human diseases since the two species share genes and conserved mechanisms associated with various diseases.	0	0	0	NEGATIVE
PMID:30291426	Owing to a confined number of genomic and proteomic structure availability, time, and lack of laboratory equipment, the traditional methods remained unsuccessful.	0	0	0	NEGATIVE
PMID:34268480	Rodents deficient in either homolog show RLS-like phenotypes.	0	0	0	NEGATIVE
PMID:32605985	The sek-1(km4) mutation immunocompromises the worms and increases their sensitivity to infection, which reduces the assay time (102).	0	0	0	NEGATIVE
PMID:33848804	Nystatin (20 μg/ml) was used as a positive control for fungi.	0	0	0	NEGATIVE
PMID:32605043	The results showed that LD50 values were very similar for each terpene on wild-type and ben-1(e1880) worms (Figure 5), indicating that the mechanism of action of these terpenes is different than albendazole.	0	0	0	NEGATIVE
PMID:33848804	Single treatment with TWE or TW-F5 provided some improvement.	0	0	0	NEGATIVE
PMID:34268480	The reason and limitations should be discussed in the paper.	0	0	0	NEGATIVE
PMID:34268480	Egg retention assay in C. elegans was used to determine if there are genetic interactions between hpo-9, a BTBD9 homolog, and unc-62, a MEIS1 homolog.	0	0	0	NEGATIVE
PMID:30291426	For example, N 1 N 2 N 3 is the first component of tri-nucleotide, N 2 N 3 N 4 is the second component of tri-nucleotide, and so on, while the last component of tri-nucleotide is N L-2 N L-1 N L ; accordingly, the corresponding feature vector 4 × 4 × 4 = 64D is generated.	0	0	0	NEGATIVE
PMID:34268480	However, the double KO showed a robust increase from the WT and a lesser extent of increase from both single KOs.	0	0	0	NEGATIVE
PMID:34299431	This C. elegans strain was grown and maintained according to well-established protocols [26,27].	0	0	0	NEGATIVE
PMID:32605985	Interestingly, PQ401 rescued 100% of C. elegans worms from MRSA infections at one-half the MIC, whereas vancomycin rescued 100% only at 1ϫ MIC (Fig. 6A), indicating that PQ401 may provide additional beneficial bioactivity to combat MRSA infections.	0	0	0	NEGATIVE
PMID:33848804	After 24 h, the colonies were counted, and CFU/worm values were determined.	0	0	0	NEGATIVE
PMID:34325308	The level of myo-inositol decreased in mev-1, and phb-2 mutants, which indicates that mutation in succinate dehydrogenase affected inositol phosphate metabolism.	0	0	0	NEGATIVE
PMID:34286017	The convergence criterion is When a simple exponential function b(r) = b0 exp(-b1 r) was used for fitting, the result was not good.	0	0	0	NEGATIVE
PMID:18797952	From an evolutionary perspective, a common feature of the two pathways is that receptors and signal transducers in mice and flies are more similar to each other than either is to C. elegans proteins.	0	0	0	NEGATIVE
PMID:34325308	It slows down the development rate of the worm that leads to an increased lifespan [26].	0	0	0	NEGATIVE
PMID:33052669	When LDPE films were extracted before the experiment, significant effects did not appear until two wetdry cycles (Figure 4A,B), and 39% of the reproduction level was observed after three wet-dry cycles (Figure 4C).	0	0	0	NEGATIVE
PMID:18797952	For example, Smurf-mediated polyubiquitination of the Alk-4 receptor is reported to terminate TGFb signaling (Yamaguchi et al. 2006).	0	0	0	NEGATIVE
PMID:34325308	Metabolomics is the study of small molecules intermediating the metabolism of living species, in which various biological matrices such as cells and tissues can be used [5][6][7].	0	0	0	NEGATIVE
PMID:30291426	The framework of the proposed prediction ensemble model has been shown in Fig. 1.	0	0	0	NEGATIVE
PMID:34299431	With reference to two positive control compounds (monepantel and moxidectin), IC 50 values were established for hit compounds by two-fold serial dilution, starting at a concentration of 100 µM (18-points; in 50 µL of LB*; 100 µM to 0.76 nM), in 96-well plates (cat.	0	0	0	NEGATIVE
PMID:32605985	Despite the attractive properties of PQ401 as a potential lead compound for the development of an antimicrobial therapeutic, PQ401 has limitations that require further development.	0	0	0	NEGATIVE
PMID:18797952	More frequently, like monoubiquitination, it influences a protein's endogenous activity.	0	0	0	NEGATIVE
PMID:30291426	During the classification process, the predicted outcome of each classifier is varied and can yield different errors.	0	0	0	NEGATIVE
PMID:30291426	Fig. 5 The performance of GAEnsC PseTNC using S 1 Fig. 6 The performance of GAEnsC PseTNC using S 2	0	0	0	NEGATIVE
PMID:32626745	Then, in the future, the coding method for expressing the features will be studied.	0	0	0	NEGATIVE
PMID:33052669	77 Many variables should be considered for broader generalization since other compositions (HDPE, PET, and PS) did not show size-dependent effects.	0	0	0	NEGATIVE
PMID:33052669	Even if the elemental composition could be narrowed down to a single chemical formula, its chemical structure still could not be uniquely determined due to the possibility of the existence of various isomers.	0	0	0	NEGATIVE
PMID:32626745	Human dataset: in this work, the proposed method was verified with a high confidence PPI dataset.	0	0	0	NEGATIVE
PMID:34325308	Nguyen Phuoc Long: Conceptualization, Formal analysis, Methodology, Validation, Visualization, Writingoriginal draft, Writing -review & editing.	0	0	0	NEGATIVE
PMID:33052669	Each sample was scanned 32 times, from 4000 to 600 cm -1 , with a resolution of 4 cm -1 (Figure S1).	0	0	0	NEGATIVE
PMID:33052669	In addition, untargeted liquid chromatography-mass spectrome-try (LC-MS) was performed in an attempt to screen the extractable additives of microplastics.	0	0	0	NEGATIVE
PMID:18797952	Then the Type I receptor phosphorylates a receptor-associated Smad protein (R-Smad), causing the R-Smad to form a complex with a Co-Smad.	0	0	0	NEGATIVE
PMID:32605985	After several tens of nanoseconds of sustained attachment, PQ401 penetrates into the membrane interior, maximizing interactions between a nonpolar benzene ring and hydrophobic lipid tails (Fig. 3A and B and Movie S6).	0	0	0	NEGATIVE
PMID:31353766	Consequently,t he reactive cyclopropanol ring of the malleicyprols represents an important pharmacophoric moiety.Aprominent example with as imilarly strained warhead substructure is the genotoxin colibactin. [17]	0	0	0	NEGATIVE
PMID:34268480	According to Figure 1, "N2" should be "N2(unc-62)".	0	0	0	NEGATIVE
PMID:32605985	In contrast, our previous studies showed that at least three factors including a molecule's ability to attach to, penetrate, and perturb membrane lipid bilayers play important roles in membrane disruption (6,20,21).	0	0	0	NEGATIVE

## Sheet: protein kinase activity
PMID	SENTENCE	FULLY_CURATABLE	PARTIALLY_CURATABLE	RELATED_LANGUAGE	SOURCE
PMID:8063727	Protein Kinase Domain of Twitchin Has Protein Kinase Activity and an Autoinhibitory Region	1	0	0	GOLD
PMID:8063727	The protein was shown to phosphorylate a model substrate and to undergo autophosphorylation	0	1	0	GOLD
PMID:8063727	The autophosphorylation occurs at a slow rate attaining a maximum at 3 h with a stoichiometry of about 1 0 mol of phosphate mol of protein probably through an intramolecular mechanism	0	1	0	GOLD
PMID:8063727	Sequence analysis of proteolytically derived phosphopeptides revealed that autophosphorylation occurred N-terminal to the catalytic core predominantly at Thr-5910 with possible minor sites at Ser-5912 and or Ser-5913	0	1	0	GOLD
PMID:8063727	This portion of twitchin residues 5890-6268 was also phosphorylated in vitro by protein kinase C in the absence of calcium and phosphotidylserine but not by cAMP-dependent protein kinase	1	0	0	GOLD
PMID:8063727	By comparing the activities of three twitchin segments the enzyme appears to be inhibited by the 60-amino acid residues lying just C-terminal to the kinase catalytic core	1	0	0	GOLD
PMID:8063727	Thus like a number of other protein kinases including myosin light chain kinases the twitchin kinase appears to be autoregulated	1	0	0	GOLD
PMID:8063727	The phosphorylation of the regulatory myosin light chains by myosin light chain kinases is required for the initiation of smooth muscle contraction and activation of non-muscle myosin ATPase Lehman and Szent-Gyorgyi 1975 Sellers and Adelstein 1987 and plays a modulatory role in the skeletal and cardiac muscles Stull 1988	0	0	1	GOLD
PMID:8063727	In this paper we demonstrate that the bacterially expressed protein kinase catalytic domain of twitchin has phosphotransferase activity both toward exogenous substrates and in autophosphorylation	1	0	0	GOLD
PMID:8063727	Most interestingly the twitchin kinase activity both toward a model substrate and in autophosphorylation was inhibited by the 60-amino acid residues lying between the C terminus of the kinase catalytic core and the beginning of Ig domain 26	1	0	0	GOLD
PMID:8063727	Higher levels of phosphorylation were shown with two MLC peptides at 100 w C elegans myosin light chain peptide residues 1-20 gave a velocity of 44 0 nmol min mg and chicken smooth muscle myosin light chain residues 11-23 kMLC11- 23 gave a velocity of 320 nmol min mg	0	1	0	GOLD
PMID:10677345	To address the role of C elegans PEK in translational control we expressed this kinase in yeast and found that it inhibits growth by hyperphosphorylation of eIF-2α and inhibition of eIF-2B	1	0	0	GOLD
PMID:10677345	We show that recombinant CePEK phosphorylates eIF-2α at the Ser-51 regulatory site	1	0	0	GOLD
PMID:10677345	Following a similar regimen described for the human homologue we found that CePEK phosphorylated eIF-2α whereas minimal phosphorylation of the mutant eIF-2αS51A was detected Figure 7 bottom panel	1	0	0	GOLD
PMID:11751572	This fusion protein has functional MAPKK activity in C elegans see below	0	1	0	GOLD
PMID:11751572	To determine whether SEK-1 has MAPKK activity SEK-1 was cloned into a mammalian expression vector to generate a Flag-tagged protein Flag-SEK-1	0	0	1	GOLD
PMID:11751572	SEK-1 phosphorylated p38-KI in vitro but a catalytically inactive mutant SEK-1 K79R in which Lys-79 in the ATP-binding domain was replaced by Arg did not phosphorylate p38-KI	1	0	0	GOLD
PMID:11751572	SEK-1 :GFP expressed in wild-type animals was found to have clearly detectable kinase activity while a catalytically inactive SEK-1 K79R :GFP negative control protein did not Figure 3C	1	0	0	GOLD
PMID:11751572	These results indicate that SEK-1 is a MAPKK that phosphorylates and activates p38 MAPK	1	0	0	GOLD
PMID:11751572	Caenorhabditis elegans SEK-1 functions as a MAPKK	1	0	0	GOLD
PMID:11751572	MAPKK activity of SEK-1	1	0	0	GOLD
PMID:11751572	Anti-Flag antibody immunoprecipitates IP were used for in vitro kinase reactions with p38-KI as a substrate top panel	0	0	1	GOLD
PMID:11751572	These results demonstrate that NSY-1 acts as a MAPKKK that phosphorylates SEK-1 MAPKK	1	0	0	GOLD
PMID:11751572	Phosphorylation of SEK-1 by NSY-1	1	0	0	GOLD
PMID:11751572	Cell extracts were subjected to immunoprecipitation with anti-Flag antibody followed by both immunoblotting and in vitro kinase assay	0	0	1	GOLD
PMID:11751572	When the immunoprecipitates were incubated with γ-32P ATP SEK-1 K79R became phosphorylated Figure ​3B	0	1	0	GOLD
PMID:11751572	This mutant did not phosphorylate SEK-1 K79R Figure ​3B indicating that the phosphorylation of SEK-1 K79R is dependent on NSY-1 kinase activity	1	0	0	GOLD
PMID:11751572	The immunoprecipitates were used for in vitro kinase reactions with p38-KI upper panel	0	0	1	GOLD
PMID:11940606	AIR-2 phosphorylates the meiotic cohesin REC-8 in vitro	1	0	0	GOLD
PMID:11940606	We showed that in vitro recombinant AIR-2 could phosphorylate bacterially expressed REC-8 but showed very low or no activity toward two other C elegans Scc1p- Rad21-like molecules COH-1 and COH-2 Fig 6 A Pasierbek et al 2001	1	0	0	GOLD
PMID:12048181	Phosphorylation of the Carboxyl Terminus of Inner Centromere Protein INCENP by the Aurora B Kinase Stimulates Aurora B Kinase Activity	1	0	0	GOLD
PMID:12048181	Consistent with previous results the GST-AIR-2 kinase underwent autophosphorylation and could phosphorylate the generic substrate MBP Fig 1 lane 1	1	0	0	GOLD
PMID:12048181	However in the presence of GST-AIR-2 GST-ICP-1 became strongly phosphorylated Fig 1 lane 5 T	1	0	0	GOLD
PMID:12048181	GST-ICP-1C was strongly phosphorylated by GST-AIR-2 whereas GST-ICP-1N was weakly phosphorylated and phosphorylation of GST-ICP-1M was not detectable Fig 2B	1	0	0	GOLD
PMID:14614817	TLK-1 Is Not Required for Mitotic Histone H3 Phosphorylation	1	0	0	GOLD
PMID:14614817	To test whether C elegans TLK-1 is a histone H3 kinase a peptide corresponding to the N-terminal tail of histone H3 was incubated with bacterially expressed recombinant MBP-TLK-1 or GST-AIR-2 and γ-32P-ATP in kinase buffer	0	0	1	GOLD
PMID:14614817	The H3 peptide was strongly phosphorylated in the presence of GST-AIR-2 but not MBP-TLK-1 Figure 2A	1	0	0	GOLD
PMID:14614817	To confirm that MBP-TLK-1 is an active kinase in vitro MBP-TLK-1 was incubated with the myelin basic protein MYBP in assay conditions identical to those in the above experiments	0	0	1	GOLD
PMID:14614817	MBP-TLK-1 underwent autophosphorylation and could phosphorylate MYBP in vitro Figure 2B	1	0	0	GOLD
PMID:14614817	Since phosphorylation of histone H3 normally takes place in the context of nucleosomes kinase assays were performed with nucleosomes assembled in vitro 22 23	0	0	1	GOLD
PMID:14614817	GST-AIR-2 readily phosphorylated histone H3 in this assay where as MBP-TLK-1 did not Figure 2C	1	0	0	GOLD
PMID:14614817	TLK-1 Does Not Phosphorylate H3 S10 In Vitro or Affect H3 S10 Phosphorylation In Vivo	1	0	0	GOLD
PMID:14614817	Results of filter binding assays where a peptide corresponding to the N-terminal tail of histone H3 was incubated alone H3 with MBP-TLK-1 H3+MBP-TLK-1 or with GST-AIR-2 H3+GST-AIR-2 in kinase buffer supplemented with γ-32P ATP	0	0	1	GOLD
PMID:14614817	MBP-TLK-1 was incubated with the myelin basic protein MYBP in kinase buffer supplemented with γ-32P ATP	0	0	1	GOLD
PMID:14614817	Kinase reactions were separated by SDS-PAGE blotted to nitrocellulose and subjected to phosphoimage analysis to measure 32P incorporation and stained with Ponceau S to confirm protein loading	0	0	1	GOLD
PMID:14614817	MBP-TLK-1 and GST-AIR-2 were incubated with nucleosomes in kinase buffer supplemented with γ-32P ATP	0	0	1	GOLD
PMID:14614817	Kinase reactions were separated by SDS-PAGE blotted to nitrocellulose and subjected to phosphoimage analysis to measure 32P incorporation and stained with Ponceau S histones or subjected to Western blot analysis with TLK-1 and AIR-2 specific antibodies to confirm protein loading	0	0	1	GOLD
PMID:14614817	Histone H3 Kinase Assays	0	1	0	GOLD
PMID:14614817	5 _x0001_g of a peptide corresponding to the N terminus of histone H3 ARTKQTARKSTGGKAPRKQL Upstate Biotechnology Lake Placid NY was mixed with MBP-TLK-1 bound to amylose beads or GST- AIR-2 S5 bound to glutathione-sepharose beads in kinase buffer 20 mM HEPES pH 7 6 5 mM EGTA 1 mM DTT 25 mM _x0005_-glycerophosphate 7 5 mM magnesium chloride and 10 nM ATP supplemented with 30 _x0001_Ci 3 Ci _x0001_…	0	0	1	GOLD
PMID:14614817	For the MBP-TLK-1 autophosphorylation and myelin basic protein MYBP assay MBP-TLK-1 bound to amylose beads was mixed with 200 ng MYBP Sigma St Louis MO in a total volume of 15 _x0001_l kinase buffer	0	0	1	GOLD
PMID:14614817	For the nucleosome kinase assay 1 5 ug nucleosomes were mixed with MBP-TLK-1 or GST-AIR-2 in kinase buffer	0	0	1	GOLD
PMID:14960582	Overexpression of TAP-1 stimulated the autophosphorylating activity of MOM-4 Fig 2C lanes 1–3	1	0	0	GOLD
PMID:14960582	We find that Wnt1 stimulation results in autophosphorylation and activation of MOM-4 Tak1 in a TAP-1 Tab1-dependent fashion	1	0	0	GOLD
PMID:14960582	Wnt1 Stimulation Results in Autophosphorylation and Activation of MOM-4	1	0	0	GOLD
PMID:15068796	All three kinases of this complex are able to directly phosphorylate DAF-16 FKHRL1 yet have different functions in DAF-2 signaling	0	1	0	GOLD
PMID:15068796	We provide direct evidence that the AKT-1 AKT-2 SGK-1 complex transduces AGE-1 PI3K signals via PDK-1 to control the intracellular localization and activation of DAF-16 FKHRL1 by phosphorylation	1	0	0	GOLD
PMID:15068796	AKT-1 AKT-2 SGK-1 Is Activated by PDK-1 to Suppress DAF-16 by Direct Phosphorylation	1	0	0	GOLD
PMID:15068796	Since SGK-1 AKT-1 and AKT-2 all contain a highly similar kinase domain we tested if they are able to phosphorylate their candidate substrate DAF-16 in vitro	0	0	1	GOLD
PMID:15068796	The fusion proteins were immunopurified from worm extracts and used for kinase assays with purified DAF-16	0	0	1	GOLD
PMID:15068796	Both AKT-1 AKT-2 and SGK-1 purified from a wild-type background phosphorylated DAF-16 Figure 4A	1	0	0	GOLD
PMID:15068796	Kinase Assays	0	1	0	GOLD
PMID:15574588	To determine whether AAK-2 possesses AMPK activity we asked whether it can phosphorylate a classical AMPK substrate the SAMS peptide and whether it is regulated by AMP and phosphorylation Davies et al 1989 Stein et al 2000	0	0	1	GOLD
PMID:15574588	An AAK-2–GFP fusion protein immunoprecipitated from C elegans extracts phosphorylates the SAMS peptide	1	0	0	GOLD
PMID:15574588	Moreover its kinase activity is increased by a factor of three by AMP with a half-maximal effect at 2 3 µM Fig 2D	0	1	0	GOLD
PMID:15574588	Immunoprecipitates from control GFP transgenic animals do not show SAMS kinase activity data not shown indicating that the kinase activity of AAK-2–GFP is due to AAK-2	1	0	0	GOLD
PMID:15574588	We also found that treatment of AAK-2–GFP with protein phosphatase-1 reduces the kinase activity by 90 Fig 2E	1	0	0	GOLD
PMID:15574588	AAK-2 has kinase activity and functions to extend lifespan	1	0	0	GOLD
PMID:15574588	Measurements of kinase activity in AAK-2–GFP immunoprecipitates using the SAMS peptide assay	0	0	1	GOLD
PMID:15574588	Increasing the AMP concentration leads to an increase in kinase activity	0	1	0	GOLD
PMID:15574588	Treatment with protein phosphatase-1 greatly reduces kinase activity	0	1	0	GOLD
PMID:15767565	We also show that JNK-1 directly interacts with and phosphorylates DAF-16	1	0	0	GOLD
PMID:15767565	Immunoblotting Immunoprecipitation and Kinase Assay	0	1	0	GOLD
PMID:15767565	For kinase assay protein G-Sepharose Pharmacia LKB beads were incubated for 3–4 h at 4°C with anti-Xpress antibody washed twice with the lysis buffer as described above and then incubated with lystates of COS-7 cells transfected with XpressJNK-1 overnight at 4°C	0	0	1	GOLD
PMID:15767565	Complexes were washed three times with the lysis buffer and once with kinase buffer 25 mM Hepes pH 7 4_x0001_25 mM -glycerophosphate_x0001_25 mM MgCl2_x0001_0 1 mM NaVO3_x0001_2 mM DTT	0	0	1	GOLD
PMID:15767565	The kinase activity of JNK-1 was measured by adding 20 _x0001_l of kinase buffer containing 50 _x0001_M _x0004_-32P ATP 10 Ci_x0001_mmol and 1 _x0001_g of the N- or C-terminal portion of DAF-16 or GST-c-Jun amino acids 1–79 and incubating at 30°C for 30 min	0	0	1	GOLD
PMID:15767565	JNK-1 interacts with and phosphorylates DAF-16	1	0	0	GOLD
PMID:15767565	B In vitro kinase assay	0	1	0	GOLD
PMID:15767565	Cells were transfected with Xpress-JNK-1 and activated by UV followed by immunoprecipitation with anti-Xpress antibody and incubation with His-DAF-16 N-terminal fragment in kinase buffer	0	0	1	GOLD
PMID:15767565	COS-7 cells were transfected with plasmids encoding Xpress-tagged JNK-1 that was then immunoprecipitated from the cell lysate with antiXpress antibody and incubated with bacterially expressed N- or C-terminal portions of DAF-16 as a substrate in an in vitro kinase assay	0	0	1	GOLD
PMID:15767565	Upon activation of JNK-1 by UV JNK-1 phosphorylates DAF-16 as well as the mammalian c-Jun protein used as a positive control Fig 3B	1	0	0	GOLD
PMID:15767565	The phosphorylation was observed only with the N-terminal amino acids 83–307 fragment of DAF-16 but not with the C-terminal amino acids 255–470 fragment data not shown implying that the JNK-1 phosphorylation site resides in the N-terminal region of DAF-16	1	0	0	GOLD
PMID:15767565	Previously JNK-1 was shown to be activated by dual phosphorylation on Thr-276 and Tyr-278 17 19	0	0	1	GOLD
PMID:15767565	Therefore we created kinase-dead JNK-1 construct to determine specificity by replacing TPY residues with APF and performed the in vitro kinase assay by using the N-terminal portion of DAF-16 as a substrate	0	0	1	GOLD
PMID:15767565	The kinase-dead JNK-1 APF fails to phosphorylate DAF-16	1	0	0	GOLD
PMID:15767565	This finding confirms the specificity of JNK-1 phosphorylation of DAF-16 as a substrate Fig 8 which is published as supporting information on the PNAS web site	1	0	0	GOLD
PMID:15767565	These results demonstrate that JNK-1 directly interacts with and phosphorylates DAF-16 as a separate input from AKT-1_x0001_2 and therefore supports a parallel pathway model suggested by our genetic data	1	0	0	GOLD
PMID:15767565	Upon detecting environmental cues JNK-1 transmits the signal by phosphorylating and modulating the nuclear translocation of DAF-16	1	0	0	GOLD
PMID:15840165	We observe that full length KIN-29 is capable of autophophorylation Fig 3	1	0	0	GOLD
PMID:15840165	Full length KIN-29 is capable of autophosphorylation similar to mammalian Tβ RII TGFβ type II RSK top panel	1	0	0	GOLD
PMID:15840165	Further we show that KIN-29 does contain kinase activity and that it is capable of phosphorylating itself	1	0	0	GOLD
PMID:15840165	We show that the serine-threonine kinase domain has in vitro activity	0	1	0	GOLD
PMID:15840165	KIN-29 encodes a functional kinase	1	0	0	GOLD
PMID:15840165	KIN-29 is a functional kinase	1	0	0	GOLD
PMID:15840165	Truncating the C-terminal domain of KIN-29 prevents autophosphorylation	1	0	0	GOLD
PMID:15840165	However when we truncate the C-terminal domain we find that the kinase domain along with the ubiquitin-associated domain UBA or the kinase domain with or without lysine 45 changed to arginine are no longer capable of autophosphorylation	0	1	0	GOLD
PMID:15916946	The C elegans Tousled-like Kinase Contributes to Chromosome Segregation as a Substrate and Regulator of the Aurora B Kinase	1	0	0	GOLD
PMID:15916946	Tousled kinase Tlk expression and activity have been linked to ongoing DNA replication and Tlk can phosphorylate the chromatin assembly factor Asf	0	0	1	GOLD
PMID:15916946	Here we show that TLK-1 is phosphorylated by AIR-2 during prophase prometaphase and that phosphorylation increases TLK-1 kinase activity in vitro	1	0	0	GOLD
PMID:15916946	Phosphorylated TLK-1 increases AIR-2 kinase activity in a manner that is independent of TLK-1 kinase activity but depends on the presence of ICP-1 INCENP	1	0	0	GOLD
PMID:15916946	The C elegans Tousled kinase TLK-1 is a substrate and activator of the Aurora B kinase AIR-2	1	0	0	GOLD
PMID:15916946	Ajuba is phosphorylated by Aurora A at mitotic entry and subsequently enhances Aurora A kinase activity 9	0	0	1	GOLD
PMID:15916946	Aurora A phosphorylation of TPX2 increases Aurora A activity by inducing a conformational change in the Aurora A kinase this change protects an autophosphorylation activation site from dephosphorylation by the PP1 phosphatase 16	0	0	1	GOLD
PMID:15916946	The activity of Aurora B is enhanced by Aurora-B-mediated phosphorylation of the chromosomal-passenger protein INCENP 17 18	0	0	1	GOLD
PMID:15916946	Given that Aurora kinase activity can be regulated by Aurora substrates and that each Aurora kinase has multiple substrates 1 it is likely that there are additional activating substrates of the Aurora kinases	0	0	1	GOLD
PMID:15916946	Here we report that the C elegans Tousled-like kinase TLK-1 can act as a substrate and activator of the C elegans Aurora B kinase AIR-2	1	0	0	GOLD
PMID:15916946	Human and Drosophila Tousled kinases can phosphorylate the Asf1 chromatin assembly factor in vitro and Drosophila Tlk interacts genetically with Asf1 in vivo 25 26	0	0	1	GOLD
PMID:15916946	Although a previous report suggested that human Tlk1 directly phosphorylates histone H3 at serine 10 30 we found no evidence that C elegans TLK-1 directly affects histone H3 phosphorylation in vitro or in vivo 29	0	0	1	GOLD
PMID:15916946	Instead we report here that C elegans TLK-1 is a substrate activator of the C elegans Aurora B kinase AIR-2 a bona fide histone H3 kinase 31	1	0	0	GOLD
PMID:15916946	TLK-1 Is Phosphorylated by AIR-2 In Vitro and In Vivo	1	0	0	GOLD
PMID:15916946	TLK-1 AIR-2 and kinase-dead versions of both kinases were expressed and purified as recombinant fusion proteins from E coli to determine whether the TLK-1 and AIR-2 kinases phosphorylate one another	0	0	1	GOLD
PMID:15916946	Kinase-dead versions of each kinase were used as substrates to eliminate autophosphorylation	0	0	1	GOLD
PMID:15916946	TLK-1 could undergo autophosphorylation and phosphorylate MYBP see Figure S1 lane 1 in the Supplemental Data available with this article online but it did not phosphorylate AIR-2KD Figure S1 lane 2 suggesting that AIR-2 is not a substrate of the TLK-1 kinase in vitro	1	0	0	GOLD
PMID:15916946	Recombinant AIR-2 underwent autophosphorylation and could phosphorylate ICP-1 a previously identified Aurora B substrate and activator of the AIR-2 kinase Figure 2A lanes 1 and 2 17 18 33	1	0	0	GOLD
PMID:15916946	AIR-2 could not phosphorylate TLK-1KD in the absence of ICP-1 Figure 2A lane 3	1	0	0	GOLD
PMID:15916946	However robust AIR-2 phosphorylation of TLK-1KD occurred in the presence of ICP-1 Figure 2A lane 4	1	0	0	GOLD
PMID:15916946	In addition a marked increase in AIR-2 autophosphorylation and ICP-1 phosphorylation was seen in kinase reactions with all three fusion proteins AIR-2 ICP-1 and TLK-1KD Figures 2A lane 4 –2C	1	0	0	GOLD
PMID:15916946	Various fragments of TLK-1 were expressed and purified as recombinant fusion proteins from E coli and subjected to phosphorylation by AIR-2 ICP-1 to determine the TLK-1 site that is phosphorylated by AIR-2 in vitro	0	0	1	GOLD
PMID:15916946	In TLK-1 fragments that contained the kinase domain the kinase-dead mutation D802A was incorporated to eliminate autophosphorylation	0	0	1	GOLD
PMID:15916946	TLK-1 fragments corresponding to amino acids 1–650 1–800 and 401–961 were phosphorylated by AIR-2 ICP-1 whereas TLK-1 651–961 was not Figure 2D	1	0	0	GOLD
PMID:15916946	TLK-1 fusion proteins corresponding to overlapping fragments of the N-terminal 650 amino acids of TLK-1 were expressed and purified from E coli and incubated under kinase assay conditions with AIR-2 ICP-1 to further map the AIR-2 phosphorylation site	0	0	1	GOLD
PMID:15916946	Fragments corresponding to amino acids 1–167 147–320 and 305–470 were not phosphorylated whereas fragment 454–650 was readily phosphorylated in this assay Figures 2D and 2E	0	1	0	GOLD
PMID:15916946	Mutation of TLK-1 Serine 634 to alanine S634A abolished AIR-2-mediated phosphorylation of TLK-1 fragment 454–650 Figure 2E lanes 2 and 3	1	0	0	GOLD
PMID:15916946	However the S634A mutation did not completely inhibit AIR-2 phosphorylation when incorporated into E coli fusion proteins corresponding to full-length TLK-1 data not shown	1	0	0	GOLD
PMID:15916946	These results suggest that S634 is phosphorylated by AIR-2 but at least one additional phosphorylation site is present in another portion of the TLK-1 protein	1	0	0	GOLD
PMID:15916946	AIR-2 Phosphorylates TLK-1 at Serine 634 In Vitro	1	0	0	GOLD
PMID:15916946	AIR-2 was mixed with TLK-1KD in the presence and absence of ICP-1 in kinase buffer supplemented with γ-32P-ATP	0	0	1	GOLD
PMID:15916946	AIR-2 underwent autophosphorylation but did not phosphorylate TLK-1KD in the absence of ICP-1 lane 3	1	0	0	GOLD
PMID:15916946	TLK-1KD was readily phosphorylated by AIR-2 in the presence of ICP-1 lane 4	1	0	0	GOLD
PMID:15916946	AIR-2 autophosphorylation and ICP-1 phosphorylation were increased in the presence of TLK-1KD compare lanes 2 and 4	1	0	0	GOLD
PMID:15916946	ICP-1 and TLK-1KD did not display kinase activity lanes 5 and 6	1	0	0	GOLD
PMID:15916946	Quantitation of AIR-2 autophosphorylation in A lanes 1–4	1	0	0	GOLD
PMID:15916946	Quantitation of ICP-1 phosphorylation in A lanes 2 and 4	0	1	0	GOLD
PMID:15916946	Full-length and various fragments of TLK-1 fused to maltose binding protein MBP were assayed for phosphorylation by AIR-2 ICP-1	0	0	1	GOLD
PMID:15916946	The full-length TLK-1 protein and all TLK-1 protein fragments except amino acids 651–961 were phosphorylated by AIR-2 ICP-1	1	0	0	GOLD
PMID:15916946	Various N-terminal fragments of TLK-1 from amino acids 1–650 were fused to GST and assayed for phosphorylation by AIR-2 ICP-1 to further map the AIR-2 phosphorylation site	0	0	1	GOLD
PMID:15916946	Only TLK-1 454–650 was phosphorylated by AIR-2 ICP-1 in this assay	1	0	0	GOLD
PMID:15916946	AIR-2 ICP-1 was mixed with wild-type TLK-1 454–650 and TLK-1 454–650 in which serine 634 S634 had been mutated to alanine S634A and subjected to kinase assay conditions	0	0	1	GOLD
PMID:15916946	TLK-1 454–650 was phosphorylated in this assay lane 2 whereas TLK-1 454–650 S634A was not lane 3	0	1	0	GOLD
PMID:15916946	AIR-2 Phosphorylation of TLK-1 Increases TLK-1 Kinase Activity	1	0	0	GOLD
PMID:15916946	Recombinant proteins corresponding to full-length wild-type S634A mutant and phospho-mimetic S634E mutant TLK-1 were expressed and purified from E coli to determine the consequence of AIR-2 phosphorylation at TLK-1 S634 with regard to TLK-1 kinase activity	0	0	1	GOLD
PMID:15916946	The kinase activity of each TLK-1 protein was examined with MYBP and recombinant ASF-1 as substrates	0	0	1	GOLD
PMID:15916946	All three TLK-1 proteins were active kinases in vitro under-going autophosphorylation and phosphorylating MYBP and ASF-1 Figure 4A	1	0	0	GOLD
PMID:15916946	However the phospho-mimetic TLK-1 S634E protein showed consistently higher levels of kinase activity than TLK-1 or TLK-1 S634A Figures 4A and 4B	1	0	0	GOLD
PMID:15916946	Phosphorylation of the TLK-1 substrate ASF-1 by wild-type TLK-1 TLK-1 S634A and TLK-1 S634E was assayed in the presence and absence of AIR-2 ICP-1 to directly test whether AIR-2 phosphorylation could enhance TLK-1 kinase activity	0	0	1	GOLD
PMID:15916946	ASF-1 was not phosphorylated by AIR-2 ICP-1 alone Figure 4C lane 1	1	0	0	GOLD
PMID:15916946	However ASF-1 phosphorylation was increased when AIR-2 ICP-1 was added to TLK-1 Figure 4C compare lanes 2 and 3 and Figure 4D	1	0	0	GOLD
PMID:15916946	As described above the TLK-1 S634E kinase had greater activity against ASF-1 than wild-type TLK-1 but this increase was not augmented by the presence of AIR-2 ICP-1 Figures 4C lanes 6 and 7 and 4D	1	0	0	GOLD
PMID:15916946	Altogether these results demonstrate that AIR-2-mediated phosphorylation of TLK-1 at S634 increases TLK-1 kinase activity in vitro	1	0	0	GOLD
PMID:15916946	AIR-2 Phosphorylation Increases the Kinase Activity of TLK-1	1	0	0	GOLD
PMID:15916946	Wild-type TLK-1 TLK-1 S634E and TLK-1 S634A were incubated with ASF-1 and MYBP in kinase buffer supplemented with γ-32P-ATP	0	0	1	GOLD
PMID:15916946	All three TLK-1 fusion proteins underwent autophosphorylation P-TLK-1 and phosphorylated ASF-1 P-ASF-1 and MYBP P-MYBP	1	0	0	GOLD
PMID:15916946	However the relative levels of 32P incorporation differed with TLK-1 S634E displaying increased kinase activity with respect to wild-type TLK-1 or TLK-1 S634A	1	0	0	GOLD
PMID:15916946	Quantitation of 32P incorporation into MYBP and ASF-1 in the kinase assays shown in A	0	1	0	GOLD
PMID:15916946	Wild-type TLK-1 TLK-1 S634A and TLK-1 S634E were incubated with ASF-1 in kinase buffer supplemented with γ-32P-ATP in the presence and absence of AIR-2 ICP-1	0	0	1	GOLD
PMID:15916946	All three TLK-1 proteins underwent autophosphorylation P-TLK-1 and phosphorylated ASF-1 P-ASF-1 lanes 2 4 and 6	1	0	0	GOLD
PMID:15916946	However ASF-1 phosphorylation by wild-type TLK-1 was increased in the presence of AIR-2 ICP-1 lane 3	1	0	0	GOLD
PMID:15916946	Phosphorylation of ASF-1 by TLK-1 S634A and TLK-1 S634E did not change in the presence or absence of AIR-2 ICP-1 lanes 4–7	1	0	0	GOLD
PMID:15916946	Quantitation of 32P incorporation into ASF-1 in the kinase assays shown in C	0	1	0	GOLD
PMID:15958510	Indeed we found that in vitro translated FRK-1 was capable of efficiently phosphorylating itself in vitro Fig 5A	1	0	0	GOLD
PMID:15958510	In vitro assays demonstrate the autophosphorylation activity of FRK-1 which is eliminated in the FRK-1 D308R mutant	1	0	0	GOLD
PMID:15958510	Consistent with these findings introduction of the analogous point mutation in FRK-1 D308R completely abolished its autophosphorylation activity in the same assay Fig 5A	1	0	0	GOLD
PMID:15958510	While we have shown that FRK-1 like its mammalian counterpart possesses kinase activity surprisingly its essential role in enclosure of the embryonic epidermis is apparently independent of its kinase function	1	0	0	GOLD
PMID:15958510	In vitro kinase assays	0	0	1	GOLD
PMID:15958510	Each tube of purified FRK-1 was then tested for autophosphorylation activity by adding 5x_x0001_ tyrosine kinase buffer 100 mmol l HEPES 5 mmol l MnCl2 5 mmol l DTT 500 µmol l Na3VO4 ATP 5 µmol l final 5 µCi 32P ATP and 2 75 µl dH2O	0	0	1	GOLD
PMID:15958510	As we do not know the normal substrates for FRK-1 we assayed its ability to autophosphorylate an activity possessed by mammalian Fer	0	0	1	GOLD
PMID:16079277	Kinase assays	0	1	0	GOLD
PMID:16079277	We incubated the kinase reactions either in EGTA or varying concentrations of calcium and found that both UNC-43 and CaMKII calcium-dependent kinase activity was present Fig 4B and data not shown	1	0	0	GOLD
PMID:16079277	Taken together our results demonstrate that UNC-43 is a calcium-dependent kinase capable of phosphorylating CaMKII substrates	1	0	0	GOLD
PMID:16166371	The S74A and the S340A mutants were weakly phosphorylated by PMK-1 while the S74 340A mutant was not phosphorylated at all Fig 3C	1	0	0	GOLD
PMID:16166371	When this activated PMK-1 was tested in the in vitro kinase assay it was found to efficiently phosphorylate GST–SKN-1 Fig 3A lane 2	1	0	0	GOLD
PMID:16166371	HA-PMK-1 exhibited a basal kinase activity and failed to phosphorylate GST–SKN-1 Fig 3A lane 1	1	0	0	GOLD
PMID:16166371	SKN-1 phosphorylation by PMK-1 required the presence of active PMK-1 in the immune complex since a kinase-inactive form of PMK-1 coexpressed with SEK-1 was unable to phosphorylate the SKN-1 protein Fig 3A lane 3	1	0	0	GOLD
PMID:16166371	Thus PMK-1 directly phosphorylates SKN-1 at Ser-74 and Ser-340	1	0	0	GOLD
PMID:16166371	Phosphorylation of SKN-1	0	1	0	GOLD
PMID:16166371	Phosphorylation of SKN-1 by PMK-1	1	0	0	GOLD
PMID:16166371	To examine this possibility we tested SKN-1 as a PMK-1 substrate	0	0	1	GOLD
PMID:16166371	We produced a GST–SKN-1 fusion protein in bacteria and tested its ability to be phosphorylated in vitro	0	0	1	GOLD
PMID:16166371	HA-PMK-1 was then immunoprecipitated from cell lysates and tested for in vitro phosphorylation of GST–SKN-1	0	0	1	GOLD
PMID:16166371	To determine whether PMK-1 phosphorylates SKN-1 at these residues we tested mutants of SKN-1 in which either or both residues were substituted with Ala	0	0	1	GOLD
PMID:16166371	Complexes immunoprecipitated with anti-HA were used for in vitro kinase reactions with GST–SKN-1	0	0	1	GOLD
PMID:16166371	In vitro kinase assay	0	1	0	GOLD
PMID:16289132	DYRK2 and GSK-3 phosphorylate and promote the timely degradation of OMA-1 a key regulator of the oocyte-to-embryo transition in C elegans	1	0	0	GOLD
PMID:16289132	We also show that OMA-1 protein is directly phosphorylated at T239 by the DYRK kinase MBK-2 and that phosphorylation at T239 is required both for OMA-1 function in the 1-cell embryo and its degradation after the first mitosis	1	0	0	GOLD
PMID:16289132	Phosphorylation at T239 facilitates subsequent phosphorylation of OMA-1 by another kinase GSK-3 at T339 in vitro	1	0	0	GOLD
PMID:16289132	Sequential phosphorylation is suggested by the observation that phosphorylation of T339 by GSK-3 in vitro is facilitated by amino acid substitutions that mimic phosphorylated T239	1	0	0	GOLD
PMID:16289132	All substrates and kinases except GSK-3 used in this study were MBP-tagged	0	0	1	GOLD
PMID:16289132	All substrates were eluted with 10-mM maltose whereas resin-bound MBK-2 kinases were used directly for kinase assay	0	0	1	GOLD
PMID:16289132	MBK-2 25 mM HEPES pH 7 6 5 mM MgCl2 5 mM MnCl2 0 5 mM DTT 30 nM cold ATP and 0 5 ACi g32P ATP and GSK-3 20 mM Tris –Cl pH 7 2 10 mM MgCl2 5 mM DTT 30 nM cold ATP and 0 5 ACi g32P ATP kinase assays were performed at 25-C for 15 and 10 min respectively	0	0	1	GOLD
PMID:16289132	MBK-2 phosphorylates OMA-1 in vitro primarily at T239	1	0	0	GOLD
PMID:16289132	To investigate whether MBK-2 has a direct role in OMA-1 degradation we began by determining whether MBK-2 can phosphorylate OMA-1 in vitro	0	0	1	GOLD
PMID:16289132	It has been shown in vitro that mammalian DYRK1 and DYRK2 prefer to phosphorylate a serine or threonine with the following consensus sequence RXXS TP Campbell and Proud 2002 Himpel et al 2000	0	0	1	GOLD
PMID:16289132	Replacing the P at the +1 position with the hydrophobic amino acid valine still permits phosphorylation by DYRK2 in vitro although the Km is increased more than 10-fold Campbell and Proud 2002	0	0	1	GOLD
PMID:16289132	We tested whether MBK-2 can directly phosphorylate OMA-1 or OMA-2 in vitro and if so whether it does so via these putative substrate sites	0	0	1	GOLD
PMID:16289132	Using bacterially expressed kinase and substrates we found that wild-type but not kinase-dead MBK-2 phosphorylates both OMA-1 and OMA-2 in vitro Fig 2B	1	0	0	GOLD
PMID:16289132	In a parallel reaction MBK-2 did not phosphorylate C elegans cyclin B Fig 2B a protein that like OMA-1 is rapidly degraded in the 1-cell embryo but whose degradation is known to be independent of MBK-2 Pellettieri et al 2003	1	0	0	GOLD
PMID:16289132	To investigate whether MBK-2 phosphorylates OMA-1 at specific sites we performed kinase assays using OMA-1 proteins in which T239 S302 or both had been mutated to alanine Fig 2B	0	0	1	GOLD
PMID:16289132	While changing S302 to alanine resulted in only a minor decrease in the overall phosphorylation of OMA-1 changing T239 to alanine abolished most of the phosphorylation signal	0	1	0	GOLD
PMID:16289132	OMA-1 with both T239A and S302A substitutions had a level of phosphorylation very close to background	0	1	0	GOLD
PMID:16289132	This result suggests that in vitro MBK-2 phosphorylates OMA-1 primarily at T239 but can also phosphorylate S302	1	0	0	GOLD
PMID:16289132	In addition it appears that these two sites account for the vast bulk of OMA-1 phosphorylation by MBK-2	1	0	0	GOLD
PMID:16289132	As the change of proline at the +1 position to valine was shown to increase the Km dramatically for the DYRK2 kinase Campbell and Proud 2002 the zu405 mutation would be predicted to also affect phosphorylation of OMA-1 by the MBK-2 kinase	0	0	1	GOLD
PMID:16289132	We directly tested this prediction using the in vitro kinase assay Fig 2C	0	0	1	GOLD
PMID:16289132	OMA-1 with P240L and P240L S302A changes resulted in reductions in OMA-1 phosphorylation similar to those observed with T239A and T239A S302A changes respectively	0	1	0	GOLD
PMID:16289132	This result suggests that P240 is important for phosphorylation of OMA-1 at T239 by MBK-2 in vitro and that MBK-2 might therefore have a direct role in vivo in regulating OMA-1 degradation	1	0	0	GOLD
PMID:16289132	MBK-2 phosphorylates OMA-1 and OMA-2 in vitro	1	0	0	GOLD
PMID:16289132	Critical residues for DYRK2 phosphorylation are shown in blue and red the residue phosphorylated by DYRK2 in eIF2B and corresponding residues in OMA-1 and OMA-2	0	0	1	GOLD
PMID:16289132	Kinase assays conducted using indicated substrates and MBK-2 WT wildtype or KD kinase dead mutant	0	0	1	GOLD
PMID:16289132	Taken together the in vitro phosphorylation of OMA-1 by MBK-2 the close timing of proposed MBK-2 activation and T239 phosphorylation and the dependence of phosphorylation at T239 on MBK-2 all strongly suggest that MBK-2 phosphorylates OMA-1 at T239 in vivo thereby promoting OMA-1 degradation	1	0	0	GOLD
PMID:16289132	The oma-1 zu405 P240L mutation diminished the in vitro phosphorylation at T239 by MBK-2 Fig 2C	1	0	0	GOLD
PMID:16289132	Although we are unable to completely exclude the possibility that the P-to-L change interferes with the epitope recognition of T239-P by the anti-T239-P antibody the absence of detectable antibody staining along with the in vitro phosphorylation result strongly suggests that the zu405 mutation diminishes phosphorylation at T239	0	1	0	GOLD
PMID:16289132	GSK-3 phosphorylation of OMA-1 in vitro is affected by the phosphorylation state at T239	1	0	0	GOLD
PMID:16289132	To investigate whether GSK-3 like MBK-2 plays a direct role in OMA-1 OMA-2 degradation we first asked whether GSK-3 can phosphorylate OMA-1 or OMA-2 in vitro	0	0	1	GOLD
PMID:16289132	Phosphorylation of many proteins by GSK-3 first requires that a serine or threonine four residues C-terminal be phosphorylated by a priming kinase Biondi and Nebreda 2003 Fiol et al 1987	0	0	1	GOLD
PMID:16289132	GSK-3 dependent phosphorylation of an initial S T target can then prime additional GSK-3 dependent phosphorylation of S T located 4 residues N-terminal	0	0	1	GOLD
PMID:16289132	Using recombinant GSK-3 kinase both OMA-1 and OMA2 can be phosphorylated in vitro Fig 4C and data not shown	1	0	0	GOLD
PMID:16289132	OMA-1 can be phosphorylated with similar specificity with either bacterially-expressed rabbit GSK-3 or worm GSK-3 isolated from transfected HEK293T cells data not shown	1	0	0	GOLD
PMID:16289132	Mutating the most C-terminal candidate GSK-3 phosphorylation sites T339 of OMA-1 and T327 of OMA-2 to alanines reduced but did not abolish phosphorylation by GSK-3 in vitro Fig 4C	1	0	0	GOLD
PMID:16289132	This was not due to phosphorylation of nearby sites because OMA-1 with seven additional mutations that changed all threonine and serine residues surrounding T339 from S331 to S347 to alanines was still phosphorylated to a similar extent as OMA-1 T339A data not shown	0	1	0	GOLD
PMID:16289132	However mutating T239 in addition to T339 to alanine abolished most if not all phosphorylation by GSK-3 in our assay Fig 4C	1	0	0	GOLD
PMID:16289132	In fact mutation of T239 to alanine alone diminished OMA-1 phosphorylation by GSK-3 to a near background level	1	0	0	GOLD
PMID:16289132	Conversely when T239 was mutated to aspartate or glutamate phosphorylation of OMA-1 by GSK-3 was reduced only slightly Fig 4C	1	0	0	GOLD
PMID:16289132	We conclude from the kinase assay that phosphorylation at T239 appears to facilitate in vitro phosphorylation at T339 by GSK-3	1	0	0	GOLD
PMID:16289132	This is contrary to the in vitro phosphorylation of T239 by MBK-2 which is unaffected by whether position 339 is a threonine alanine or aspartate data not shown	1	0	0	GOLD
PMID:16289132	It is interesting to note that although only T339 and not T239 is a predicted GSK-3 substrate site it would appear that both sites can be phosphorylated by GSK-3 in vitro	1	0	0	GOLD
PMID:16289132	GSK-3 phosphorylates OMA-1 primarily at T339 and is required for OMA-1 degradation	1	0	0	GOLD
PMID:16289132	Kinase assays using the indicated substrates and GSK-3 WT wildtype or KD kinase dead mutant	0	1	0	GOLD
PMID:16289132	We show that this precisely-timed degradation requires combined and likely sequential phosphorylation by MBK-2 and GSK-3 at two distinct sites on the OMA-1 protein with GSK-3 phosphorylation facilitated by prior MBK-2 phosphorylation	1	0	0	GOLD
PMID:16289132	Although no gain-of-function oma-2 mutation is available we believe that OMA-2 degradation is subject to a similar regulation and is essential for embryogenesis based on the in vivo expression pattern of OMA-2 in vitro and in vivo phosphorylation by MBK-2 and the high degree of sequence similarity between OMA-1 and OMA-2	1	0	0	GOLD
PMID:16289132	Because the P240L mutation prevents phosphorylation at T239 by MBK-2 in vitro and likely in vivo this suggests that phosphorylation at T239 is important for OMA-1 function in the 1-cell stage embryo	1	0	0	GOLD
PMID:16289132	In vitro DYRK kinases have been shown to phosphorylate specific residues of several cytoplasmic proteins priming for GSK-3 kinase-dependent phosphorylation Chen-Hwang et al 2002 Woods et al 2001	0	0	1	GOLD
PMID:16613841	Phorbol 12-myristate 13-acetate PMA switches on DKF-1 catalytic activity in situ by promoting phosphorylation of a single amino acid Thr588 in the activation loop	1	0	0	GOLD
PMID:16613841	Phosphorylation of Syntide-2 PLARTLSVAGLPGKK a preferred substrate for mammalian PKDs was only minimally increased by DAG or PS alone	0	1	0	GOLD
PMID:16613841	DKF-1 phosphotransferase activity was not influenced by calcium which stimulates conventional PKCs Table 3	1	0	0	GOLD
PMID:16613841	However a combination of PS and DAG synergistically increased DKF-1 phosphotransferase activity 15–20-fold Table 3	1	0	0	GOLD
PMID:16613841	In vitro kinase assays performed with native or recombinant DKF-1 yielded essentially the same results under all conditions	0	1	0	GOLD
PMID:16613841	Maximal kinase activity was evident when Syntide-2 served as DKF-1 substrate Fig 3A	1	0	0	GOLD
PMID:16613841	A distinct peptide designed by Cantley ’ s 23 rules for optimal substrates AALVRQMSVAFFF is also a good phospho-acceptor for DKF-1-mediated catalysis Fig 3A	1	0	0	GOLD
PMID:16613841	Steady-state kinetic analysis of DKF-1-catalyzed phosphorylation yielded apparent Km values of 11 7 1 2 M and 45 3 3 5 M for Syntide-2 and MgATP respectively Fig 3B	1	0	0	GOLD
PMID:16613841	In contrast modified PKC and PKC pseudosubstrate peptides in which Ser substitutes for Ala are poor phospho-acceptors for DKF-1	1	0	0	GOLD
PMID:16613841	A model small protein substrate myelin basic protein which is phosphorylated by many PKC isoforms and other regulatory kinases is not a good target for DKF-1 Fig 3A	1	0	0	GOLD
PMID:16613841	PMA-mediated stimulation of PKCs PKDs and DKF-1 was abolished by 1 M staurosporine a nonselective inhibitor of a broad spectrum of protein kinases	1	0	0	GOLD
PMID:16613841	Thus suppression of mammalian PKD by GF109203X or RO31-8220 data not shown and the striking insensitivity of DKF-1 to these inhibitors Fig 3C are not due to differences in accessibility of the kinase in situ	1	0	0	GOLD
PMID:16613841	In vitro GF109203X has no effect on DKF-1 kinase activity and as expected is only a weak direct inhibitor of PKD Fig 3D	1	0	0	GOLD
PMID:16613841	Immunoprecipitation and in Vitro DKF-1 Kinase Assays	0	1	0	GOLD
PMID:16613841	Catalytic activity of DKF-1 was quantified by measuring incorporation of 32P radioactivity from 32P ATP into Syntide-2 peptide substrate Calbiochem	0	0	1	GOLD
PMID:16613841	Phosphotransferase activity of purified GST_x0001_DKF-1 fusion protein from Sf9 cells was assayed as described above except that 3 ul of enzyme ~50 ng protein was used instead of an immunoprecipitate	0	0	1	GOLD
PMID:16613841	Various combinations of PS DAG and Ca2+_x0004_were added to kinase buffer to test their effects on catalytic activity	0	0	1	GOLD
PMID:16613841	In vitro kinase assays were performed on immunoprecipitated DKF-1 as described above	0	0	1	GOLD
PMID:16613841	PKC inhibitors were tested in vitro by adding various amounts of GF109203X or RO31-8220 directly to the kinase reaction mixture	0	0	1	GOLD
PMID:16613841	DKF-1 was immunoprecipitated from the detergent-soluble fraction of the lysate and assayed for kinase activity using several peptide substrates	0	0	1	GOLD
PMID:16613841	Phosphotransferase activity of GST-DKF-1 was measured as described under `` Experimental Procedures ``	0	0	1	GOLD
PMID:16613841	Kinase activity remaining in the supernatant solution was then quantified	0	0	1	GOLD
PMID:17170704	Here we show that KIN-29 regulates these processes by phosphorylating the HDA-4 class II histone deacetylase HDAC and inhibiting the gene repression functions of HDA-4 and an MEF-2 MADS domain transcription factor	1	0	0	GOLD
PMID:17170704	We show that phosphorylation of HDA-4 by KIN-29 is essential for alleviation of repression and that constitutive Ca2+ signaling partly bypasses the requirement for KIN-29 in this pathway	1	0	0	GOLD
PMID:17170704	Phosphorylation of HDA-4 by KIN-29 is necessary for str-1 expression	1	0	0	GOLD
PMID:17170704	As shown previously KIN-29 undergoes autophosphorylation at an unidentified site s Maduzia et al 2005 Figure 3B	1	0	0	GOLD
PMID:17170704	We also observed phosphorylation of HDA-4 by KIN-29	1	0	0	GOLD
[truncated: 1,675 more rows]
